# Supplementary material for: Trihexyphenidyl hydro­chloride: a powder diffraction study
Source: Acta Crystallogr Sect E Struct Rep Online. 2010 Sep 4;66(Pt 10):o2511. doi: 10.1107/S1600536810035294 (PMC2983296; doi:10.1107/S1600536810035294)
Supplement: Supplementary file 2 [file e-66-o2511-Isup2.rtv]

data_I

loop_
_pd_meas_2theta_scan
_pd_proc_intensity_total
_pd_calc_intensity_total


5.000  21056.00000   20249.91579  
5.020  20893.00000   20182.61867  
5.040  20709.00000   20119.79717  
5.060  20489.00000   20061.77676  
5.080  20540.00000   20008.94724  
5.100  20641.00000   19961.78034  
5.120  20548.00000   19920.85564  
5.140  20792.00000   19886.90331  
5.160  20586.00000   19860.88627  
5.180  20412.00000   19844.18087  
5.200  20497.00000   19838.94716  
5.220  20600.00000   19848.45403  
5.240  20761.00000   19875.50358  
5.260  21138.00000   19917.85913  
5.280  20975.00000   19970.15638  
5.300  21466.00000   20032.05976  
5.320  21730.00000   20102.49200  
5.340  21403.00000   20188.93239  
5.360  20783.00000   20300.13128  
5.380  20792.00000   20442.77433  
5.400  20761.00000   20624.78664  
5.420  21290.00000   20857.37964  
5.440  21216.00000   21157.31144  
5.460  22159.00000   21551.72858  
5.480  23226.00000   22090.20385  
5.500  24284.00000   22876.80400  
5.520  25987.00000   24148.01190  
5.540  27615.00000   26388.40524  
5.560  29926.00000   30267.61178  
5.580  33279.00000   36147.35869  
5.600  37274.00000   43777.95944  
5.620  42690.00000   52794.02408  
5.640  49984.00000   63104.01510  
5.660  58839.00000   74843.24784  
5.680  70323.00000   88279.56530  
5.700  85624.00000   103807.22371 
5.720  104517.00000   121991.89192
5.740  127248.00000   143661.88761
5.760  156287.00000   170079.48496
5.780  193423.00000   203271.17695
5.800  240058.00000   246643.10850
5.820  300965.00000   305812.13296
5.840  382466.00000   387910.61786
5.860  487471.00000   491448.26411
5.880  603196.00000   575642.31393
5.900  652756.00000   548617.76207
5.920  489360.00000   380330.35313
5.940  199099.00000   201193.25601
5.960  73333.00000   102405.10901 
5.980  50031.00000   62819.73496  
6.000  42792.00000   46092.96390  
6.020  38313.00000   37378.08026  
6.040  34527.00000   32137.35464  
6.060  31452.00000   28691.73710  
6.080  27637.00000   26283.35185  
6.100  25237.00000   24522.09857  
6.120  23598.00000   23188.02416  
6.140  22907.00000   22148.40211  
6.160  22492.00000   21318.69398  
6.180  21906.00000   20642.41817  
6.200  21441.00000   20080.15790  
6.220  20994.00000   19604.88162  
6.240  20805.00000   19201.89804  
6.260  20521.00000   18862.65419  
6.280  20345.00000   18572.45802  
6.300  19986.00000   18318.90047  
6.320  19696.00000   18094.78129  
6.340  19766.00000   17895.06988  
6.360  19669.00000   17715.77319  
6.380  19469.00000   17553.65935  
6.400  19182.00000   17406.04617  
6.420  19169.00000   17270.66013  
6.440  19048.00000   17145.49464  
6.460  18367.00000   17028.61670  
6.480  18098.00000   16917.84577  
6.500  17986.00000   16810.51453  
6.520  17644.00000   16705.04034  
6.540  17438.00000   16605.13051  
6.560  17486.00000   16517.39702  
6.580  17353.00000   16442.82289  
6.600  17119.00000   16381.34301  
6.620  17134.00000   16325.68739  
6.640  17264.00000   16273.14245  
6.660  17115.00000   16223.22507  
6.680  16871.00000   16175.64219  
6.700  16803.00000   16130.16045  
6.720  16718.00000   16086.58550  
6.740  16709.00000   16044.74173  
6.760  16386.00000   16004.46645  
6.780  16667.00000   15965.60637  
6.800  16243.00000   15928.01351  
6.820  16337.00000   15891.54011  
6.840  16169.00000   15856.03149  
6.860  15990.00000   15821.31476  
6.880  15764.00000   15787.17757  
6.900  15827.00000   15753.32045  
6.920  15979.00000   15719.24062  
6.940  15758.00000   15683.97667  
6.960  15845.00000   15645.97650  
6.980  15540.00000   15605.03779  
7.000  15324.00000   15567.01866  
7.020  15562.00000   15539.47277  
7.040  15622.00000   15518.36015  
7.060  15252.00000   15498.93386  
7.080  15074.00000   15480.26618  
7.100  15223.00000   15462.37677  
7.120  15198.00000   15445.30198  
7.140  15256.00000   15429.09844  
7.160  15084.00000   15413.83698  
7.180  15258.00000   15399.57365  
7.200  14857.00000   15386.36013  
7.220  15075.00000   15374.30479  
7.240  14953.00000   15363.67049  
7.260  14898.00000   15354.92241  
7.280  14837.00000   15348.62664  
7.300  14811.00000   15344.69753  
7.320  14756.00000   15341.16489  
7.340  14797.00000   15336.64815  
7.360  14649.00000   15333.12050  
7.380  15136.00000   15328.93444  
7.400  15092.00000   15322.20683  
7.420  15113.00000   15315.15971  
7.440  14955.00000   15308.37613  
7.460  14531.00000   15301.48335  
7.480  14699.00000   15293.61793  
7.500  14733.00000   15283.29927  
7.520  14626.00000   15270.44317  
7.540  14591.00000   15261.28214  
7.560  14619.00000   15263.90798  
7.580  14682.00000   15274.46883  
7.600  14666.00000   15288.34335  
7.620  14376.00000   15304.89015  
7.640  14126.00000   15324.36583  
7.660  13955.00000   15347.28584  
7.680  14152.00000   15374.07200  
7.700  14205.00000   15405.27030  
7.720  14136.00000   15441.41358  
7.740  14126.00000   15482.89994  
7.760  14123.00000   15530.23844  
7.780  13901.00000   15584.74090  
7.800  14033.00000   15648.21449  
7.820  14008.00000   15721.66622  
7.840  14109.00000   15804.26203  
7.860  14038.00000   15895.91369  
7.880  14201.00000   16000.91325  
7.900  14328.00000   16122.63974  
7.920  14462.00000   16264.46056  
7.940  14685.00000   16430.65473  
7.960  14894.00000   16626.76760  
7.980  15364.00000   16860.12093  
8.000  15427.00000   17140.60182  
8.020  16194.00000   17481.93905  
8.040  16586.00000   17903.88841  
8.060  17677.00000   18436.24502  
8.080  18970.00000   19126.73980  
8.100  20252.00000   20056.91814  
8.120  22089.00000   21371.50364  
8.140  24589.00000   23320.61835  
8.160  27492.00000   26285.13544  
8.180  31263.00000   30706.47058  
8.200  37031.00000   36897.23880  
8.220  44772.00000   44958.65783  
8.240  54977.00000   54985.86819  
8.260  70164.00000   67289.64356  
8.280  88990.00000   82493.70510  
8.300  112105.00000   101599.25970
8.320  138183.00000   125977.48327
8.340  166596.00000   156857.24416
8.360  197324.00000   193312.65025
8.380  224267.00000   227787.93573
8.400  234614.00000   242045.04723
8.420  210625.00000   216485.40442
8.440  148871.00000   157797.15960
8.460  85328.00000   100615.32702 
8.480  49660.00000   64577.03121  
8.500  36025.00000   45748.64970  
8.520  29869.00000   35720.67038  
8.540  26614.00000   29844.80531  
8.560  23815.00000   26097.79988  
8.580  21864.00000   23550.91481  
8.600  20680.00000   21733.99393  
8.620  19462.00000   20387.98990  
8.640  18536.00000   19360.19939  
8.660  17912.00000   18555.61265  
8.680  17496.00000   17912.46102  
8.700  17493.00000   17389.09365  
8.720  17205.00000   16956.54238  
8.740  16818.00000   16594.13050  
8.760  16661.00000   16286.78015  
8.780  16544.00000   16023.27126  
8.800  16374.00000   15795.10156  
8.820  16168.00000   15595.72129  
8.840  15969.00000   15420.00096  
8.860  15754.00000   15263.84173  
8.880  15595.00000   15123.86997  
8.900  15551.00000   14997.21033  
8.920  15779.00000   14881.45747  
8.940  15588.00000   14775.29646  
8.960  15579.00000   14679.52133  
8.980  15377.00000   14594.46531  
9.000  15474.00000   14516.77298  
9.020  15498.00000   14444.87596  
9.040  15385.00000   14378.07920  
9.060  15447.00000   14315.79993  
9.080  15277.00000   14257.54099  
9.100  15508.00000   14202.90165  
9.120  15250.00000   14151.56539  
9.140  15192.00000   14103.28569  
9.160  15111.00000   14057.84683  
9.180  15212.00000   14014.95964  
9.200  14688.00000   13974.09157  
9.220  14920.00000   13934.62970  
9.240  14605.00000   13896.47916  
9.260  14845.00000   13859.82016  
9.280  14845.00000   13824.57041  
9.300  14757.00000   13790.60597  
9.320  14786.00000   13757.81191  
9.340  14976.00000   13726.06699  
9.360  14695.00000   13695.25138  
9.380  14900.00000   13665.25891  
9.400  14846.00000   13635.96057  
9.420  15105.00000   13607.15308  
9.440  15116.00000   13578.51939  
9.460  14935.00000   13549.74226  
9.480  14999.00000   13521.25531  
9.500  14847.00000   13495.39576  
9.520  14556.00000   13473.84014  
9.540  14435.00000   13454.45011  
9.560  14521.00000   13437.85095  
9.580  14472.00000   13427.99858  
9.600  14476.00000   13429.04198  
9.620  14381.00000   13441.89307  
9.640  14227.00000   13469.55748  
9.660  14219.00000   13515.42981  
9.680  14320.00000   13582.29103  
9.700  14415.00000   13673.15481  
9.720  14324.00000   13792.23940  
9.740  14541.00000   13944.30490  
9.760  14635.00000   14130.18221  
9.780  14596.00000   14336.00229  
9.800  14495.00000   14517.37729  
9.820  14594.00000   14594.02010  
9.840  14478.00000   14488.40765  
9.860  14370.00000   14206.89546  
9.880  14239.00000   13859.30268  
9.900  13982.00000   13560.94735  
9.920  13896.00000   13353.00087  
9.940  13740.00000   13218.49517  
9.960  13637.00000   13129.00470  
9.980  13788.00000   13065.12682  
10.000 13685.00000   13016.20788  
10.020 13716.00000   12976.50560  
10.040 13472.00000   12942.86402  
10.060 13730.00000   12913.40344  
10.080 13453.00000   12886.73986  
10.100 13608.00000   12862.10351  
10.120 13598.00000   12839.24713  
10.140 13807.00000   12817.67570  
10.160 13518.00000   12796.59059  
10.180 13436.00000   12775.54472  
10.200 13448.00000   12755.00481  
10.220 13273.00000   12735.01675  
10.240 13408.00000   12715.30763  
10.260 13476.00000   12695.22906  
10.280 13437.00000   12674.04404  
10.300 13271.00000   12652.28272  
10.320 13342.00000   12632.63884  
10.340 13109.00000   12616.60159  
10.360 13066.00000   12601.27811  
10.380 13212.00000   12585.76800  
10.400 13293.00000   12570.12536  
10.420 13239.00000   12554.43568  
10.440 13258.00000   12538.98306  
10.460 13148.00000   12523.87412  
10.480 13192.00000   12509.18995  
10.500 13121.00000   12495.00665  
10.520 13213.00000   12481.31315  
10.540 13391.00000   12467.96363  
10.560 13192.00000   12454.59874  
10.580 13379.00000   12441.05098  
10.600 13170.00000   12427.76646  
10.620 13312.00000   12415.01063  
10.640 13121.00000   12402.95730  
10.660 13031.00000   12391.75239  
10.680 13136.00000   12381.35845  
10.700 13106.00000   12371.39120  
10.720 12737.00000   12361.36586  
10.740 12728.00000   12350.92382  
10.760 12782.00000   12340.10156  
10.780 12723.00000   12329.56450  
10.800 12793.00000   12319.45893  
10.820 12782.00000   12309.82143  
10.840 12881.00000   12300.69862  
10.860 12765.00000   12292.14499  
10.880 12491.00000   12284.22081  
10.900 12680.00000   12277.00049  
10.920 12492.00000   12270.58811  
10.940 12349.00000   12265.12329  
10.960 12374.00000   12260.75168  
10.980 12751.00000   12257.53117  
11.000 12653.00000   12255.26630  
11.020 12904.00000   12253.65577  
11.040 12484.00000   12252.87631  
11.060 12625.00000   12253.40410  
11.080 12685.00000   12255.51854  
11.100 12337.00000   12259.41735  
11.120 12529.00000   12265.13753  
11.140 12403.00000   12272.44016  
11.160 12597.00000   12281.13895  
11.180 12393.00000   12291.58709  
11.200 12345.00000   12304.24993  
11.220 12361.00000   12319.26933  
11.240 12390.00000   12336.79298  
11.260 12532.00000   12357.84878  
11.280 12416.00000   12385.58671  
11.300 12618.00000   12422.56589  
11.320 12534.00000   12467.12315  
11.340 12727.00000   12519.37125  
11.360 13044.00000   12580.66864  
11.380 13081.00000   12653.03339  
11.400 13307.00000   12739.19313  
11.420 13215.00000   12842.39034  
11.440 13395.00000   12966.85367  
11.460 13764.00000   13118.28564  
11.480 13495.00000   13304.57083  
11.500 13990.00000   13537.03904  
11.520 14123.00000   13832.81649  
11.540 14843.00000   14219.56974  
11.560 15428.00000   14744.82357  
11.580 16559.00000   15491.39154  
11.600 17897.00000   16596.40955  
11.620 20021.00000   18262.65325  
11.640 23115.00000   20744.01935  
11.660 27134.00000   24326.73101  
11.680 32438.00000   29353.27245  
11.700 39369.00000   36228.10452  
11.720 48319.00000   45292.52199  
11.740 57510.00000   56446.55867  
11.760 68060.00000   68472.15735  
11.780 78278.00000   78479.56685  
11.800 83373.00000   82977.46178  
11.820 81180.00000   81074.25905  
11.840 73957.00000   74077.34797  
11.860 60469.00000   62619.24702  
11.880 42609.00000   49402.09573  
11.900 28878.00000   37608.90990  
11.920 20962.00000   29038.49559  
11.940 17244.00000   23556.79770  
11.960 15666.00000   20160.09876  
11.980 14752.00000   17987.16378  
12.000 13894.00000   16525.84424  
12.020 13469.00000   15496.16151  
12.040 12965.00000   14742.24405  
12.060 12730.00000   14172.44960  
12.080 12567.00000   13730.24328  
12.100 12274.00000   13379.28360  
12.120 12222.00000   13095.38219  
12.140 12138.00000   12862.02670  
12.160 11977.00000   12667.71023  
12.180 11999.00000   12503.96912  
12.200 11861.00000   12364.25669  
12.220 11981.00000   12243.79669  
12.240 11672.00000   12138.98982  
12.260 11838.00000   12047.04752  
12.280 11784.00000   11965.77982  
12.300 11610.00000   11893.44449  
12.320 11565.00000   11828.63954  
12.340 11515.00000   11770.22607  
12.360 11407.00000   11717.26545  
12.380 11522.00000   11668.96788  
12.400 11478.00000   11624.65710  
12.420 11501.00000   11583.75345  
12.440 11344.00000   11545.79276   
12.460 11400.00000   11510.49756   
12.480 11433.00000   11477.78488   
12.500 11309.00000   11447.44932   
12.520 11384.00000   11419.14204   
12.540 11115.00000   11392.90053   
12.560 11328.00000   11368.64726   
12.580 11091.00000   11346.06965   
12.600 11100.00000   11325.28543   
12.620 11352.00000   11306.51656   
12.640 11289.00000   11289.54316   
12.660 11208.00000   11273.75060   
12.680 11461.00000   11258.43562   
12.700 11150.00000   11243.47949   
12.720 11058.00000   11229.32675   
12.740 11095.00000   11215.81389   
12.760 10956.00000   11202.86565   
12.780 11113.00000   11190.51222   
12.800 11084.00000   11178.50565   
12.820 11180.00000   11166.83649   
12.840 11141.00000   11155.77025   
12.860 11036.00000   11145.39835   
12.880 10901.00000   11135.74810   
12.900 10722.00000   11126.74323   
12.920 10908.00000   11118.16892   
12.940 11008.00000   11109.63796   
12.960 10840.00000   11101.06625   
12.980 10856.00000   11093.09363   
13.000 10927.00000   11085.93595   
13.020 10596.00000   11079.34270   
13.040 10790.00000   11073.26224   
13.060 10949.00000   11067.68392   
13.080 10737.00000   11062.54967   
13.100 10557.00000   11057.78231   
13.120 10968.00000   11053.42962   
13.140 10811.00000   11049.65549   
13.160 10749.00000   11046.56586   
13.180 10885.00000   11044.25860   
13.200 10965.00000   11042.85707   
13.220 10584.00000   11042.56647   
13.240 10541.00000   11043.49202   
13.260 10598.00000   11045.33378   
13.280 10750.00000   11047.29600   
13.300 10892.00000   11049.02736   
13.320 10801.00000   11050.92725   
13.340 10700.00000   11052.89457   
13.360 10559.00000   11055.46854   
13.380 10548.00000   11058.87299   
13.400 10795.00000   11063.32546   
13.420 10831.00000   11068.41054   
13.440 10983.00000   11073.50278   
13.460 10538.00000   11079.05908   
13.480 10511.00000   11085.35045   
13.500 10854.00000   11092.84376   
13.520 10731.00000   11102.26503   
13.540 10560.00000   11114.01978   
13.560 10729.00000   11128.03595   
13.580 10910.00000   11144.12645   
13.600 10850.00000   11162.35213   
13.620 10858.00000   11182.79483   
13.640 10699.00000   11205.79684   
13.660 10787.00000   11232.08680   
13.680 10906.00000   11262.16603   
13.700 10759.00000   11296.49870   
13.720 11053.00000   11335.74270   
13.740 11057.00000   11381.10781   
13.760 11123.00000   11434.20358   
13.780 11087.00000   11496.88454   
13.800 11313.00000   11571.61027   
13.820 11306.00000   11661.52344   
13.840 11382.00000   11770.06167   
13.860 11385.00000   11900.98447   
13.880 11628.00000   12059.59580   
13.900 11765.00000   12256.88714   
13.920 11953.00000   12511.96439   
13.940 12454.00000   12852.08047   
13.960 13046.00000   13321.07359   
13.980 13911.00000   13990.53753   
14.000 15138.00000   14972.71037   
14.020 17314.00000   16429.21001   
14.040 20191.00000   18565.19586   
14.060 24035.00000   21599.46096   
14.080 28072.00000   25706.55498   
14.100 31794.00000   30905.89328   
14.120 36689.00000   36840.29157   
14.140 41623.00000   42485.71404   
14.160 45800.00000   46086.08748   
14.180 47055.00000   45808.27243   
14.200 42251.00000   41222.84994   
14.220 33366.00000   34133.57317   
14.240 24589.00000   27130.84372   
14.260 18268.00000   21750.01986   
14.280 15013.00000   18270.88509   
14.300 13758.00000   16178.83709   
14.320 12905.00000   14897.75771   
14.340 12440.00000   14072.90457   
14.360 12075.00000   13516.27196   
14.380 11820.00000   13126.70895   
14.400 11594.00000   12846.69913   
14.420 11538.00000   12642.09109   
14.440 11698.00000   12492.12995   
14.460 11469.00000   12383.14262   
14.480 11521.00000   12305.74415   
14.500 11434.00000   12253.12108   
14.520 11611.00000   12220.02020   
14.540 11791.00000   12203.34278   
14.560 11568.00000   12202.48851   
14.580 11726.00000   12216.93674   
14.600 11815.00000   12246.06363   
14.620 11553.00000   12289.59253   
14.640 11734.00000   12348.15453   
14.660 11991.00000   12422.79132   
14.680 12157.00000   12515.49650   
14.700 12145.00000   12629.89820   
14.720 12281.00000   12770.87516   
14.740 12462.00000   12945.25544   
14.760 12723.00000   13162.91377   
14.780 12808.00000   13438.48248   
14.800 13023.00000   13794.02771   
14.820 13685.00000   14263.34829   
14.840 14511.00000   14896.78503   
14.860 15410.00000   15763.01712   
14.880 16755.00000   16945.61356   
14.900 18075.00000   18527.96144   
14.920 20093.00000   20561.06628   
14.940 22579.00000   23009.12235   
14.960 24241.00000   25675.27852   
14.980 26175.00000   28144.59717   
15.000 26787.00000   29830.38263   
15.020 27553.00000   30223.95038   
15.040 26827.00000   29290.23295   
15.060 25929.00000   27621.19118   
15.080 24981.00000   26081.23257   
15.100 24626.00000   25358.80368   
15.120 25975.00000   25847.77141   
15.140 29135.00000   27750.62323   
15.160 34311.00000   31259.22932   
15.180 41829.00000   36631.36585   
15.200 50991.00000   44094.96199   
15.220 60422.00000   53617.87629   
15.240 69357.00000   64561.59907   
15.260 76732.00000   75304.86631   
15.280 80918.00000   83179.54063   
15.300 80970.00000   85244.40367   
15.320 75424.00000   80073.53435   
15.340 65048.00000   69258.77248   
15.360 52033.00000   56401.12888   
15.380 39945.00000   44646.41824   
15.400 30562.00000   35590.01257   
15.420 24982.00000   29305.75544   
15.440 21450.00000   25103.29108   
15.460 19313.00000   22271.58665   
15.480 17793.00000   20316.83892   
15.500 17510.00000   18935.17040   
15.520 16698.00000   17942.33381   
15.540 16186.00000   17225.60587   
15.560 16387.00000   16716.74225   
15.580 16550.00000   16379.06317   
15.600 16611.00000   16203.17395   
15.620 17043.00000   16207.51709   
15.640 17392.00000   16438.87357   
15.660 18544.00000   16965.20294   
15.680 19643.00000   17855.73099   
15.700 20625.00000   19140.07617   
15.720 21632.00000   20709.91541   
15.740 22407.00000   22198.59886   
15.760 23096.00000   22999.55637   
15.780 22741.00000   22557.13867   
15.800 22052.00000   21270.48318   
15.820 21238.00000   20188.01187   
15.840 20595.00000   19619.58072   
15.860 20607.00000   19862.70186   
15.880 21062.00000   20829.26972   
15.900 22295.00000   22459.78673   
15.920 24183.00000   24898.83870   
15.940 27588.00000   28442.10459   
15.960 32110.00000   33463.38591   
15.980 38948.00000   40319.16572   
16.000 48111.00000   49151.50403   
16.020 60170.00000   59664.39851   
16.040 75456.00000   71106.77324   
16.060 90111.00000   82676.94269   
16.080 104135.00000   94079.36420  
16.100 115651.00000   104240.96834 
16.120 121043.00000   110118.48179 
16.140 120679.00000   108908.69627 
16.160 110896.00000   99752.42709  
16.180 93323.00000   85080.67765   
16.200 73301.00000   68998.33869   
16.220 55713.00000   54757.60529   
16.240 42164.00000   43866.21352   
16.260 34250.00000   36267.90438   
16.280 29589.00000   31149.86180   
16.300 26684.00000   27699.74503   
16.320 24616.00000   25347.78022   
16.340 23647.00000   23737.26256   
16.360 22578.00000   22650.56318   
16.380 22179.00000   21955.34205   
16.400 21790.00000   21573.06449   
16.420 21636.00000   21461.72669   
16.440 22337.00000   21607.52387   
16.460 22652.00000   22022.87401   
16.480 23671.00000   22750.27746   
16.500 25264.00000   23873.77537   
16.520 27426.00000   25542.59745   
16.540 30878.00000   28013.41760   
16.560 36524.00000   31709.62187   
16.580 44170.00000   37282.85341   
16.600 54022.00000   45627.52580   
16.620 65217.00000   57766.61334   
16.640 79315.00000   74518.89346   
16.660 96769.00000   95857.66251   
16.680 119847.00000   120120.33575 
16.700 146390.00000   143831.13430 
16.720 176921.00000   163287.16147 
16.740 201506.00000   178308.63899 
16.760 216294.00000   194819.59492 
16.780 228932.00000   218533.32612 
16.800 244133.00000   246069.40229 
16.820 256174.00000   265415.94310 
16.840 256214.00000   260657.28539 
16.860 235333.00000   225693.98306 
16.880 189191.00000   174183.01510 
16.900 139854.00000   124851.54615 
16.920 98100.00000   86323.20300   
16.940 68385.00000   62049.15077   
16.960 51705.00000   48846.98741   
16.980 43446.00000   41720.60731   
17.000 38766.00000   37828.95239   
17.020 36793.00000   35931.58655   
17.040 36147.00000   35525.89040   
17.060 36523.00000   36467.81958   
17.080 39706.00000   38806.06264   
17.100 43518.00000   42657.31835   
17.120 49910.00000   48090.02350   
17.140 56255.00000   54950.11791   
17.160 63314.00000   62646.57543   
17.180 68805.00000   70004.50580   
17.200 72718.00000   75380.40526   
17.220 73817.00000   77202.90469   
17.240 71296.00000   74809.16587   
17.260 64942.00000   68964.76546   
17.280 56477.00000   61469.16115   
17.300 48619.00000   54215.21849   
17.320 43723.00000   48549.69807   
17.340 40531.00000   45059.99548   
17.360 40033.00000   43661.37160   
17.380 40677.00000   43825.61900   
17.400 42238.00000   44750.62270   
17.420 43667.00000   45505.90527   
17.440 44883.00000   45306.83866   
17.460 46273.00000   43922.29991   
17.480 47553.00000   41900.49444   
17.500 51527.00000   40292.06451   
17.520 59192.00000   40301.52449   
17.540 74520.00000   43409.96296   
17.560 95776.00000   51776.46599   
17.580 120022.00000   68709.38256  
17.600 147182.00000   98891.79143  
17.620 177631.00000   147111.74777 
17.640 212650.00000   214185.82996 
17.660 252955.00000   290711.53935 
17.680 296571.00000   352825.13519 
17.700 325754.00000   368230.58648 
17.720 320974.00000   316500.81158 
17.740 255810.00000   229164.98904 
17.760 175927.00000   154564.51245 
17.780 114646.00000   94684.44883  
17.800 67553.00000   61326.42026   
17.820 47003.00000   48269.57499   
17.840 43369.00000   43968.16362   
17.860 44219.00000   43751.12405   
17.880 47496.00000   45995.47675   
17.900 50988.00000   49748.94756   
17.920 54515.00000   54000.10316   
17.940 58132.00000   57500.02482   
17.960 59200.00000   58971.05885   
17.980 58505.00000   57605.35534   
18.000 54490.00000   53513.77108   
18.020 48246.00000   47661.21197   
18.040 41182.00000   41297.55577   
18.060 35012.00000   35422.25574   
18.080 30811.00000   30565.11232   
18.100 27188.00000   26814.44322   
18.120 25105.00000   24005.58872   
18.140 22902.00000   21913.75673   
18.160 21109.00000   20341.35536   
18.180 19620.00000   19145.95191   
18.200 19021.00000   18226.25843   
18.220 18235.00000   17506.63497   
18.240 17531.00000   16933.01987   
18.260 17366.00000   16468.77330   
18.280 17055.00000   16088.33695   
18.300 16804.00000   15773.10237   
18.320 16557.00000   15510.01425   
18.340 16587.00000   15289.29693   
18.360 16491.00000   15103.39454   
18.380 16225.00000   14945.77400   
18.400 16206.00000   14811.15163   
18.420 16130.00000   14697.64068   
18.440 16177.00000   14606.36964   
18.460 16051.00000   14535.98658   
18.480 15974.00000   14481.64665   
18.500 15994.00000   14443.85778   
18.520 16194.00000   14426.03334   
18.540 16296.00000   14428.47785   
18.560 16072.00000   14446.75933   
18.580 16168.00000   14480.68087   
18.600 16323.00000   14530.93907   
18.620 16338.00000   14598.19357   
18.640 16611.00000   14682.95827   
18.660 16714.00000   14786.21490   
18.680 16934.00000   14910.68753   
18.700 16922.00000   15060.05239   
18.720 17090.00000   15238.33558   
18.740 17493.00000   15451.21348   
18.760 17443.00000   15705.96447   
18.780 17670.00000   16010.70654   
18.800 18031.00000   16376.79558   
18.820 18390.00000   16820.11758   
18.840 18566.00000   17363.12838   
18.860 18726.00000   18037.74517   
18.880 19644.00000   18889.23986   
18.900 21044.00000   19980.55763   
18.920 21897.00000   21403.15227   
18.940 23922.00000   23295.95733   
18.960 26547.00000   25861.37384   
18.980 30157.00000   29376.58600   
19.000 35267.00000   34173.84366   
19.020 42212.00000   40562.32696   
19.040 49580.00000   48658.73933   
19.060 57361.00000   58105.22420   
19.080 64664.00000   67817.53880   
19.100 71501.00000   76013.02923   
19.120 75171.00000   80736.73201   
19.140 76285.00000   80816.07283   
19.160 72855.00000   76598.94798   
19.180 66304.00000   69685.51615   
19.200 60142.00000   62116.04153   
19.220 56096.00000   55870.11178   
19.240 56546.00000   52536.30801   
19.260 62433.00000   53339.85721   
19.280 71461.00000   59435.62335   
19.300 83085.00000   71872.08967   
19.320 96619.00000   90789.50373   
19.340 111903.00000   113899.17908 
19.360 126347.00000   135419.70950 
19.380 139558.00000   147132.50578 
19.400 142670.00000   142492.36453 
19.420 129270.00000   122887.99964 
19.440 100620.00000   97215.77748  
19.460 73978.00000   72598.04955   
19.480 52061.00000   52511.47272   
19.500 35667.00000   38977.39868   
19.520 27438.00000   31105.50872   
19.540 23721.00000   26588.34103   
19.560 21880.00000   23894.93617   
19.580 20581.00000   22292.11568   
19.600 20249.00000   21447.02051   
19.620 19971.00000   21210.48818   
19.640 20204.00000   21482.99793   
19.660 20345.00000   22108.50463   
19.680 21303.00000   22804.39240   
19.700 21213.00000   23183.86145   
19.720 21395.00000   22906.11279   
19.740 20887.00000   21904.72456   
19.760 19730.00000   20470.95929   
19.780 18434.00000   18982.21078   
19.800 17287.00000   17658.95516   
19.820 16422.00000   16633.30559   
19.840 15858.00000   15929.00266   
19.860 15430.00000   15463.20217   
19.880 15238.00000   15147.64896   
19.900 15177.00000   14924.90565   
19.920 15174.00000   14763.37157   
19.940 14918.00000   14644.42532   
19.960 15134.00000   14555.51818   
19.980 14732.00000   14488.70568   
20.000 14961.00000   14440.09991   
20.020 14913.00000   14408.04209   
20.040 15020.00000   14391.74496   
20.060 14634.00000   14390.59334   
20.080 14858.00000   14403.06578   
20.100 15088.00000   14427.58019   
20.120 14989.00000   14463.58741   
20.140 14812.00000   14511.64207   
20.160 15074.00000   14572.60265   
20.180 15065.00000   14647.88868   
20.200 15243.00000   14739.38104   
20.220 15539.00000   14849.27787   
20.240 15630.00000   14979.71312   
20.260 15483.00000   15132.23930   
20.280 15561.00000   15310.15248   
20.300 15916.00000   15518.29507   
20.320 16215.00000   15762.57942   
20.340 16435.00000   16050.59308   
20.360 16799.00000   16392.17539   
20.380 17099.00000   16800.62913   
20.400 17523.00000   17293.96456   
20.420 18101.00000   17896.30805   
20.440 18677.00000   18641.70749   
20.460 19443.00000   19579.09096   
20.480 20075.00000   20778.67943   
20.500 21702.00000   22341.49966   
20.520 23868.00000   24412.29677   
20.540 26850.00000   27192.68041   
20.560 31350.00000   30944.77199   
20.580 36843.00000   35956.66036   
20.600 43756.00000   42432.22327   
20.620 51446.00000   50275.94735   
20.640 59137.00000   58821.24266   
20.660 65578.00000   66697.75538   
20.680 70952.00000   72093.50068   
20.700 72897.00000   73484.03530   
20.720 70383.00000   70508.70847   
20.740 64180.00000   64261.22822   
20.760 54323.00000   56537.80511   
20.780 45757.00000   48906.99732   
20.800 38791.00000   42466.38319   
20.820 33403.00000   37777.52247   
20.840 30689.00000   34862.05463   
20.860 29701.00000   33490.15516   
20.880 29983.00000   33470.06590   
20.900 32719.00000   34772.86797   
20.920 35801.00000   37571.57808   
20.940 42647.00000   42262.10515   
20.960 51469.00000   49454.13436   
20.980 63401.00000   59847.66771   
21.000 77052.00000   73864.71058   
21.020 91641.00000   90975.62269   
21.040 105854.00000   108985.97138 
21.060 118081.00000   123976.66047 
21.080 127514.00000   131502.99598 
21.100 128223.00000   128877.69587 
21.120 119234.00000   117080.21711 
21.140 101083.00000   100003.47950 
21.160 81425.00000   81670.24033   
21.180 63002.00000   64936.70203   
21.200 48118.00000   51548.50595   
21.220 37218.00000   41888.24957   
21.240 31129.00000   35257.79830   
21.260 26665.00000   30717.44221   
21.280 24440.00000   27545.12883   
21.300 22515.00000   25275.04215   
21.320 21160.00000   23619.02755   
21.340 20375.00000   22397.32065   
21.360 19801.00000   21496.08240   
21.380 19749.00000   20842.67781   
21.400 19071.00000   20391.47641   
21.420 19145.00000   20116.26362   
21.440 19081.00000   20007.40140   
21.460 19364.00000   20071.52864   
21.480 19766.00000   20334.52071   
21.500 20799.00000   20846.08392   
21.520 21938.00000   21679.47494   
21.540 23431.00000   22914.64619   
21.560 25279.00000   24589.78969   
21.580 27154.00000   26627.65245   
21.600 29367.00000   28795.99575   
21.620 31451.00000   30778.41587   
21.640 33399.00000   32370.69578   
21.660 34435.00000   33712.79971   
21.680 35863.00000   35319.00920   
21.700 38233.00000   37768.73729   
21.720 42422.00000   41450.48386   
21.740 47692.00000   46529.18594   
21.760 53888.00000   52734.77079   
21.780 60279.00000   59179.65181   
21.800 66461.00000   64530.38022   
21.820 70549.00000   67463.70146   
21.840 71284.00000   67264.04521   
21.860 68824.00000   64215.84619   
21.880 63046.00000   59416.35134   
21.900 55942.00000   54181.50917   
21.920 50260.00000   49613.41995   
21.940 45872.00000   46421.82102   
21.960 43492.00000   44791.95981   
21.980 42571.00000   44382.19742   
22.000 43677.00000   44538.92188   
22.020 45033.00000   44620.70067   
22.040 46542.00000   44306.20136   
22.060 46178.00000   43733.90559   
22.080 44590.00000   43296.95802   
22.100 43252.00000   43160.97808   
22.120 41902.00000   42951.66221   
22.140 40863.00000   41928.08232   
22.160 39162.00000   39499.31213   
22.180 36402.00000   35945.97481   
22.200 32537.00000   32299.47228   
22.220 28756.00000   29110.36461   
22.240 25878.00000   26530.68454   
22.260 23769.00000   24880.28378   
22.280 22308.00000   24205.80396   
22.300 22261.00000   24263.09548   
22.320 22927.00000   24886.16802   
22.340 24076.00000   26055.81419   
22.360 25513.00000   27859.44231   
22.380 27988.00000   30475.99219   
22.400 31993.00000   34173.93773   
22.420 37369.00000   39285.13075   
22.440 44329.00000   46107.44584   
22.460 52018.00000   54699.17668   
22.480 61395.00000   64610.43164   
22.500 71221.00000   74744.58508   
22.520 80307.00000   83584.22937   
22.540 88186.00000   89781.23287   
22.560 93664.00000   92749.29399   
22.580 93587.00000   92694.83586   
22.600 90117.00000   89947.00585   
22.620 85762.00000   84602.17912   
22.640 78860.00000   77051.20848   
22.660 69825.00000   68223.86562   
22.680 59643.00000   59138.76804   
22.700 49863.00000   50551.21831   
22.720 41444.00000   42978.91233   
22.740 34278.00000   36743.23518   
22.760 29084.00000   31896.98381   
22.780 25348.00000   28254.69450   
22.800 22497.00000   25540.83733   
22.820 21089.00000   23504.89272   
22.840 19798.00000   21956.42496   
22.860 19254.00000   20761.58041   
22.880 18444.00000   19828.29881   
22.900 18146.00000   19093.16866   
22.920 17553.00000   18511.81064   
22.940 17158.00000   18052.73611   
22.960 17269.00000   17693.48949   
22.980 16953.00000   17418.87075   
23.000 16885.00000   17220.14021   
23.020 16910.00000   17093.27277   
23.040 16857.00000   17038.96270   
23.060 17013.00000   17063.75898   
23.080 16864.00000   17181.73304   
23.100 17279.00000   17416.89786   
23.120 17669.00000   17808.01113   
23.140 18480.00000   18416.03573   
23.160 19160.00000   19326.36782   
23.180 20507.00000   20632.78979   
23.200 22015.00000   22382.91065   
23.220 23021.00000   24481.33783   
23.240 24601.00000   26606.92107   
23.260 25921.00000   28257.84137   
23.280 26541.00000   28969.22803   
23.300 27030.00000   28602.96383   
23.320 26322.00000   27485.71176   
23.340 25177.00000   26127.50242   
23.360 23538.00000   24871.28806   
23.380 22826.00000   23982.66069   
23.400 22293.00000   23707.67570   
23.420 22519.00000   24154.51150   
23.440 23322.00000   25340.40152   
23.460 25566.00000   27298.02465   
23.480 28149.00000   30086.50114   
23.500 32343.00000   33730.95420   
23.520 36793.00000   38155.74969   
23.540 42764.00000   43202.89932   
23.560 48820.00000   48804.82303   
23.580 54810.00000   55204.44033   
23.600 61922.00000   62878.54864   
23.620 70123.00000   71833.55456   
23.640 79842.00000   80955.89868   
23.660 91253.00000   88823.19173   
23.680 102062.00000   94835.01080  
23.700 108715.00000   101305.08937 
23.720 112655.00000   111602.81003 
23.740 118456.00000   122676.02870 
23.760 123722.00000   128892.47731 
23.780 124806.00000   127268.48353 
23.800 118884.00000   116989.20960 
23.820 103162.00000   100987.71573 
23.840 85207.00000   83614.49850   
23.860 68952.00000   66752.70897   
23.880 54619.00000   51964.54631   
23.900 40801.00000   40988.67745   
23.920 32779.00000   33709.38971   
23.940 27766.00000   28912.49346   
23.960 25162.00000   25642.39318   
23.980 22875.00000   23357.08099   
24.000 21404.00000   21687.50505   
24.020 20470.00000   20440.45601   
24.040 19376.00000   19526.53089   
24.060 18791.00000   18855.39791   
24.080 18384.00000   18358.23909   
24.100 18122.00000   17993.88542   
24.120 17635.00000   17736.77358   
24.140 17687.00000   17570.24319   
24.160 17677.00000   17484.09401   
24.180 17680.00000   17473.07537   
24.200 17644.00000   17535.78506   
24.220 17284.00000   17674.18235   
24.240 17910.00000   17893.87973   
24.260 18339.00000   18204.84159   
24.280 18713.00000   18622.57851   
24.300 19175.00000   19169.89208   
24.320 19724.00000   19879.33536   
24.340 20617.00000   20797.65196   
24.360 21514.00000   21992.37076   
24.380 23331.00000   23561.03062   
24.400 25137.00000   25644.00399   
24.420 28305.00000   28443.53064   
24.440 32963.00000   32256.52825   
24.460 39284.00000   37520.03001   
24.480 47725.00000   44830.14479   
24.500 59654.00000   54840.75656   
24.520 72425.00000   67899.96949   
24.540 85552.00000   83403.40175   
24.560 99193.00000   99235.90699   
24.580 111081.00000   111966.38934 
24.600 119590.00000   118147.84330 
24.620 122227.00000   116189.88136 
24.640 114996.00000   107400.78856 
24.660 101262.00000   94831.98714  
24.680 84961.00000   81163.26098   
24.700 70467.00000   68326.13798   
24.720 57854.00000   57983.81844   
24.740 48409.00000   51107.32117   
24.760 44192.00000   47649.35882   
24.780 42629.00000   46956.28012   
24.800 43598.00000   48146.36036   
24.820 45691.00000   50165.43306   
24.840 47684.00000   51839.47798   
24.860 49180.00000   52137.90614   
24.880 49361.00000   50545.34299   
24.900 46767.00000   47239.49141   
24.920 42128.00000   42850.79513   
24.940 37383.00000   38039.61609   
24.960 32542.00000   33332.05507   
24.980 28253.00000   29143.01771   
25.000 24571.00000   25716.24496   
25.020 21512.00000   23073.29161   
25.040 19937.00000   21084.85300   
25.060 18421.00000   19583.24545   
25.080 17404.00000   18434.08410   
25.100 17156.00000   17543.42094   
25.120 16382.00000   16842.44672   
25.140 15866.00000   16282.34395   
25.160 15644.00000   15830.55287   
25.180 15325.00000   15465.97587   
25.200 15171.00000   15176.33138   
25.220 15036.00000   14957.68514   
25.240 14758.00000   14816.34321   
25.260 15002.00000   14769.43049   
25.280 14883.00000   14836.09567   
25.300 15004.00000   15012.51518   
25.320 14949.00000   15239.22210   
25.340 15394.00000   15401.74652   
25.360 15351.00000   15388.76300   
25.380 15226.00000   15163.30777   
25.400 15279.00000   14820.63065   
25.420 14809.00000   14490.67146   
25.440 14605.00000   14181.69080   
25.460 14747.00000   13904.53399   
25.480 14584.00000   13724.63720   
25.500 14226.00000   13665.59369   
25.520 14404.00000   13713.90996   
25.540 14382.00000   13865.94566   
25.560 14420.00000   14123.64325   
25.580 14524.00000   14467.77259   
25.600 14618.00000   14833.94779   
25.620 14520.00000   15116.97814   
25.640 14337.00000   15215.92724   
25.660 14442.00000   15096.42713   
25.680 14420.00000   14818.76828   
25.700 14249.00000   14478.69132   
25.720 14258.00000   14127.96269   
25.740 14100.00000   13797.83118   
25.760 13686.00000   13531.57246   
25.780 13849.00000   13352.37933   
25.800 13673.00000   13249.84213   
25.820 13866.00000   13203.40058   
25.840 13689.00000   13197.89474   
25.860 13827.00000   13225.30563   
25.880 13779.00000   13283.34099   
25.900 14047.00000   13374.07531   
25.920 14008.00000   13503.57110   
25.940 14235.00000   13683.68019   
25.960 14112.00000   13935.40358   
25.980 14486.00000   14292.23358   
26.000 14970.00000   14796.23075   
26.020 15382.00000   15475.76442   
26.040 15981.00000   16303.31973   
26.060 16215.00000   17159.28881   
26.080 16770.00000   17857.87420   
26.100 16887.00000   18248.12396   
26.120 17307.00000   18324.36708   
26.140 17271.00000   18257.26224   
26.160 17320.00000   18240.60941   
26.180 17488.00000   18349.54583   
26.200 17830.00000   18664.80961   
26.220 17992.00000   19332.71027   
26.240 18910.00000   20472.29187   
26.260 20535.00000   22177.07486   
26.280 22958.00000   24588.81639   
26.300 26175.00000   27916.70221   
26.320 30753.00000   32389.32906   
26.340 35616.00000   38119.24910   
26.360 41591.00000   44879.90857   
26.380 47125.00000   51903.38266   
26.400 53122.00000   57922.19537   
26.420 57741.00000   61610.39737   
26.440 60903.00000   62259.82429   
26.460 60128.00000   60205.13840   
26.480 56547.00000   56543.79318   
26.500 51202.00000   52326.84350   
26.520 46067.00000   48053.82077   
26.540 41673.00000   43809.87661   
26.560 36906.00000   39542.28102   
26.580 32983.00000   35238.34858   
26.600 29630.00000   31169.40504   
26.620 26592.00000   27700.08958   
26.640 24362.00000   24787.44238   
26.660 22362.00000   22311.77222   
26.680 20913.00000   20431.89211   
26.700 19585.00000   19284.39412   
26.720 19201.00000   18804.50993   
26.740 19658.00000   18902.14219   
26.760 20553.00000   19550.46333   
26.780 21617.00000   20720.64000   
26.800 22698.00000   22261.06584   
26.820 23899.00000   23813.60261   
26.840 25141.00000   24879.55734   
26.860 26284.00000   25051.65653   
26.880 25830.00000   24263.04082   
26.900 24666.00000   22830.50167   
26.920 22693.00000   21146.34168   
26.940 20879.00000   19393.83999   
26.960 19278.00000   17698.29230   
26.980 17410.00000   16253.29888   
27.000 15914.00000   15168.96222   
27.020 14896.00000   14404.26297   
27.040 14394.00000   13865.91471   
27.060 13707.00000   13477.22012   
27.080 13455.00000   13187.74719   
27.100 13514.00000   12965.42710   
27.120 13119.00000   12790.34619   
27.140 13154.00000   12649.70986   
27.160 13025.00000   12534.88754   
27.180 13022.00000   12440.17091   
27.200 12989.00000   12361.75078   
27.220 13129.00000   12296.82657   
27.240 12927.00000   12242.93674   
27.260 12882.00000   12198.24943   
27.280 12951.00000   12161.45398   
27.300 12904.00000   12131.58676   
27.320 12688.00000   12108.06154   
27.340 12714.00000   12090.53557   
27.360 13028.00000   12078.61386   
27.380 13044.00000   12072.15300   
27.400 12614.00000   12071.15990   
27.420 12624.00000   12075.64492   
27.440 12717.00000   12085.76116   
27.460 13041.00000   12101.70349   
27.480 13066.00000   12123.85069   
27.500 12627.00000   12152.93071   
27.520 13262.00000   12189.89861   
27.540 13219.00000   12236.12941   
27.560 13021.00000   12293.43228   
27.580 13276.00000   12364.46922   
27.600 13358.00000   12453.22111   
27.620 13398.00000   12565.54864   
27.640 13774.00000   12709.90185   
27.660 13901.00000   12898.51925   
27.680 14345.00000   13151.58638   
27.700 14812.00000   13508.05530   
27.720 15603.00000   14047.60252   
27.740 16346.00000   14913.98268   
27.760 17372.00000   16295.48945   
27.780 18391.00000   18299.00291   
27.800 19185.00000   20723.99458   
27.820 20326.00000   22954.24578   
27.840 21480.00000   24241.39409   
27.860 22200.00000   24205.31187   
27.880 22268.00000   23266.03756   
27.900 21853.00000   22356.96850   
27.920 21749.00000   21824.07269   
27.940 22402.00000   21540.09092   
27.960 23007.00000   21793.56172   
27.980 23689.00000   22964.20291   
28.000 25365.00000   24859.03825   
28.020 27124.00000   26927.22141   
28.040 29807.00000   28790.99204   
28.060 32517.00000   30495.42286   
28.080 34863.00000   32516.05657   
28.100 37158.00000   35319.86013   
28.120 40273.00000   38921.10097   
28.140 43982.00000   43131.20425   
28.160 47246.00000   47743.61963   
28.180 50010.00000   52284.82260   
28.200 52047.00000   55912.08177   
28.220 54055.00000   57814.38309   
28.240 55228.00000   57770.15916   
28.260 54843.00000   56258.82628   
28.280 53730.00000   54019.55897   
28.300 51875.00000   51506.76798   
28.320 50419.00000   48711.68674   
28.340 49123.00000   45453.13281   
28.360 46912.00000   41729.56218   
28.380 44122.00000   37786.03022   
28.400 40295.00000   33959.20915   
28.420 36115.00000   30469.38614   
28.440 32151.00000   27385.65620   
28.460 28610.00000   24807.30674   
28.480 25215.00000   22896.47865   
28.500 22340.00000   21684.45115   
28.520 19909.00000   20967.23943   
28.540 18607.00000   20419.32943   
28.560 17346.00000   19782.77767   
28.580 16857.00000   18996.74256   
28.600 16174.00000   18196.08156   
28.620 15864.00000   17518.60003   
28.640 15668.00000   16963.10901   
28.660 15617.00000   16544.69317   
28.680 15741.00000   16381.39602   
28.700 15974.00000   16580.17012   
28.720 16567.00000   17166.34614   
28.740 17472.00000   18111.01319   
28.760 18274.00000   19306.26101   
28.780 19434.00000   20522.97478   
28.800 20349.00000   21443.68720   
28.820 20880.00000   21794.16044   
28.840 21055.00000   21493.34045   
28.860 20963.00000   20690.24162   
28.880 20071.00000   19620.33108   
28.900 18983.00000   18439.18435   
28.920 17876.00000   17239.12008   
28.940 16929.00000   16136.73227   
28.960 15825.00000   15245.65500   
28.980 15226.00000   14606.03229   
29.000 14267.00000   14191.11171   
29.020 14272.00000   13956.02061   
29.040 13938.00000   13867.68122   
29.060 13938.00000   13911.97453   
29.080 14071.00000   14094.29788   
29.100 14305.00000   14442.78662   
29.120 14895.00000   15017.06607   
29.140 15930.00000   15914.20042   
29.160 17043.00000   17249.47576   
29.180 18297.00000   19081.23701   
29.200 19474.00000   21279.87480   
29.220 20634.00000   23433.01764   
29.240 22199.00000   24947.10634   
29.260 22899.00000   25365.16326   
29.280 22898.00000   24681.20553   
29.300 22447.00000   23358.90436   
29.320 21523.00000   21874.27146   
29.340 19805.00000   20339.91932   
29.360 18518.00000   18801.43406   
29.380 17839.00000   17503.67549   
29.400 16604.00000   16683.04201   
29.420 16542.00000   16374.43158   
29.440 16399.00000   16524.48386   
29.460 17144.00000   17114.09729   
29.480 18292.00000   18175.12332   
29.500 20030.00000   19744.73748   
29.520 21904.00000   21776.56052   
29.540 23647.00000   24042.46492   
29.560 25584.00000   26112.69364   
29.580 27369.00000   27500.77849   
29.600 29520.00000   27931.01257   
29.620 29769.00000   27526.82635   
29.640 29251.00000   26698.90968   
29.660 27918.00000   25758.78857   
29.680 26301.00000   24700.88733   
29.700 24910.00000   23435.18244   
29.720 23640.00000   21985.49788   
29.740 21999.00000   20548.78513   
29.760 20806.00000   19290.87455   
29.780 19430.00000   18060.05415   
29.800 18171.00000   16822.32899   
29.820 17064.00000   15720.41560   
29.840 15996.00000   14832.26813   
29.860 15096.00000   14092.65140   
29.880 14369.00000   13503.12019   
29.900 13839.00000   13081.81672   
29.920 13371.00000   12800.76595   
29.940 13223.00000   12617.70726   
29.960 12822.00000   12502.56407   
29.980 12788.00000   12438.10953   
30.000 12801.00000   12415.78705   
30.020 12559.00000   12433.33437   
30.040 12691.00000   12493.18772   
30.060 12779.00000   12602.24687   
30.080 12794.00000   12773.73089   
30.100 12760.00000   13028.46574   
30.120 13362.00000   13393.81688   
30.140 13640.00000   13894.62410   
30.160 14210.00000   14531.27201   
30.180 14571.00000   15251.28264   
30.200 15254.00000   15938.14965   
30.220 15518.00000   16444.94220   
30.240 16053.00000   16668.51918   
30.260 16286.00000   16613.14544   
30.280 16037.00000   16382.29318   
30.300 15855.00000   16091.79836   
30.320 15535.00000   15808.84086   
30.340 15321.00000   15582.44861   
30.360 15131.00000   15469.62269   
30.380 15111.00000   15498.62596   
30.400 15180.00000   15640.35945   
30.420 15304.00000   15841.08230   
30.440 15885.00000   16078.63647   
30.460 16212.00000   16392.26313   
30.480 16930.00000   16866.17684   
30.500 17755.00000   17594.12443   
30.520 19018.00000   18676.75199   
30.540 20752.00000   20231.61577   
30.560 23054.00000   22348.00369   
30.580 25946.00000   24993.56201   
30.600 29602.00000   27977.50103   
30.620 33565.00000   31084.51341   
30.640 39421.00000   34393.29859   
30.660 45016.00000   38592.71511   
30.680 49205.00000   44870.08055   
30.700 53045.00000   53957.16260   
30.720 57240.00000   64674.90230   
30.740 61690.00000   73502.66415   
30.760 64977.00000   76487.61837   
30.780 66932.00000   72128.69115   
30.800 64403.00000   63177.26382   
30.820 57135.00000   54570.84907   
30.840 47898.00000   47478.43506   
30.860 41080.00000   39600.98236   
30.880 35523.00000   30947.23638   
30.900 29644.00000   23975.11108   
30.920 23768.00000   19801.21869   
30.940 19841.00000   17484.76917   
30.960 17708.00000   16087.88833   
30.980 16356.00000   15167.64290   
31.000 15746.00000   14533.84063   
31.020 15021.00000   14097.46341   
31.040 14810.00000   13808.24887   
31.060 14577.00000   13632.38296   
31.080 14246.00000   13543.72749   
31.100 14080.00000   13520.40723   
31.120 14536.00000   13548.09225   
31.140 14420.00000   13627.04636   
31.160 14421.00000   13776.59256   
31.180 14588.00000   14030.38139   
31.200 14559.00000   14425.61767   
31.220 14765.00000   14999.41980   
31.240 15550.00000   15780.08866   
31.260 15971.00000   16753.41376   
31.280 16663.00000   17824.17793   
31.300 17013.00000   18825.18268   
31.320 17515.00000   19598.39610   
31.340 18299.00000   20103.62787   
31.360 19343.00000   20463.70834   
31.380 19815.00000   20873.64129   
31.400 20092.00000   21429.63346   
31.420 20821.00000   22047.27904   
31.440 21426.00000   22528.21102   
31.460 21553.00000   22677.84146   
31.480 21746.00000   22405.86993   
31.500 21711.00000   21791.21855   
31.520 21410.00000   21046.84496   
31.540 21380.00000   20369.55139   
31.560 20476.00000   19858.88537   
31.580 20015.00000   19596.03355   
31.600 19451.00000   19671.90273   
31.620 19143.00000   20063.17682   
31.640 18734.00000   20550.84209   
31.660 19185.00000   20851.03990   
31.680 19208.00000   20854.74406   
31.700 19652.00000   20765.04138   
31.720 20247.00000   20975.08666   
31.740 20613.00000   21766.48904   
31.760 21359.00000   23141.50238   
31.780 22409.00000   24815.65535   
31.800 23129.00000   26301.86814   
31.820 24618.00000   27250.82253   
31.840 25819.00000   27720.94814   
31.860 27103.00000   28511.98085   
31.880 29001.00000   30274.51869   
31.900 30287.00000   32178.24587   
31.920 31718.00000   33271.88915   
31.940 32808.00000   33196.00248   
31.960 33302.00000   32060.41149   
31.980 32981.00000   29915.53805   
32.000 31060.00000   27356.84259   
32.020 29036.00000   25081.86234   
32.040 26742.00000   22915.21551   
32.060 24317.00000   20633.69395   
32.080 22330.00000   18499.72703   
32.100 20330.00000   16946.06493   
32.120 18292.00000   15980.06743   
32.140 17340.00000   15420.16013   
32.160 16488.00000   15140.36713   
32.180 16279.00000   15077.39846   
32.200 16310.00000   15207.66217   
32.220 16359.00000   15539.08455   
32.240 16785.00000   16118.73434   
32.260 17959.00000   17055.60902   
32.280 19333.00000   18545.21492   
32.300 21527.00000   20841.42139   
32.320 23756.00000   24089.76222   
32.340 26073.00000   28031.74157   
32.360 29086.00000   31849.35529   
32.380 31183.00000   34479.77414   
32.400 33326.00000   35243.15041   
32.420 34615.00000   34461.44881   
32.440 34668.00000   33128.39055   
32.460 32846.00000   31723.17119   
32.480 31186.00000   30226.34605   
32.500 29926.00000   28777.01778   
32.520 28769.00000   27840.57417   
32.540 28059.00000   27671.46759   
32.560 26979.00000   28051.42241   
32.580 26714.00000   28459.23691   
32.600 26827.00000   28378.12198   
32.620 26612.00000   27585.35954   
32.640 26057.00000   26222.32700   
32.660 25324.00000   24579.00169   
32.680 23922.00000   22828.62079   
32.700 22471.00000   21011.72035   
32.720 20969.00000   19203.82064   
32.740 19350.00000   17568.12241   
32.760 18095.00000   16243.25691   
32.780 16596.00000   15257.12687   
32.800 15754.00000   14556.86192   
32.820 15010.00000   14073.24280   
32.840 14544.00000   13752.40433   
32.860 14331.00000   13560.18470   
32.880 13855.00000   13478.40506   
32.900 13988.00000   13503.04437   
32.920 14430.00000   13650.46227   
32.940 14853.00000   13978.90728   
32.960 15553.00000   14629.19203   
32.980 16730.00000   15860.86334   
33.000 18146.00000   17984.33610   
33.020 19803.00000   21060.82850   
33.040 21177.00000   24486.73361   
33.060 22701.00000   27012.55760   
33.080 24118.00000   27525.22700   
33.100 24841.00000   25935.72210   
33.120 24834.00000   23655.13111   
33.140 23341.00000   22095.98765   
33.160 21956.00000   20769.98148   
33.180 20494.00000   18866.20707   
33.200 19502.00000   16613.92164   
33.220 18237.00000   14884.83849   
33.240 16627.00000   13927.23823   
33.260 15817.00000   13462.14528   
33.280 14906.00000   13269.17915   
33.300 14799.00000   13252.94585   
33.320 14662.00000   13388.23296   
33.340 14944.00000   13685.43905   
33.360 15507.00000   14163.10874   
33.380 16006.00000   14812.79026   
33.400 16930.00000   15568.89698   
33.420 17567.00000   16315.25512   
33.440 18177.00000   16937.75276   
33.460 18564.00000   17393.10552   
33.480 18749.00000   17728.09708   
33.500 18682.00000   18001.82674   
33.520 18501.00000   18218.17701   
33.540 18304.00000   18348.41391   
33.560 18377.00000   18364.45904   
33.580 18279.00000   18279.74468   
33.600 18237.00000   18183.23526   
33.620 18868.00000   18234.74748   
33.640 19341.00000   18606.02169   
33.660 20475.00000   19445.62410   
33.680 22005.00000   20902.30607   
33.700 23980.00000   23108.96269   
33.720 26366.00000   26074.03437   
33.740 28594.00000   29532.81810   
33.760 31076.00000   32898.78846   
33.780 32999.00000   35419.13918   
33.800 33881.00000   36464.99196   
33.820 34453.00000   35883.82257   
33.840 33073.00000   34126.22104   
33.860 31737.00000   31785.25234   
33.880 28954.00000   29136.98881   
33.900 26980.00000   26266.92382   
33.920 24387.00000   23354.74088   
33.940 21894.00000   20708.24951   
33.960 19508.00000   18559.98403   
33.980 17579.00000   16966.50676   
34.000 16404.00000   15843.13522   
34.020 14942.00000   15038.12984   
34.040 14399.00000   14419.90967   
34.060 13986.00000   13922.99556   
34.080 13239.00000   13539.75521   
34.100 12922.00000   13262.86408   
34.120 12522.00000   13053.83848   
34.140 12586.00000   12884.02529   
34.160 12418.00000   12758.41428   
34.180 12297.00000   12697.10846   
34.200 12414.00000   12707.12750   
34.220 12426.00000   12783.93714   
34.240 12440.00000   12924.14846   
34.260 12675.00000   13128.30373   
34.280 12856.00000   13406.17257   
34.300 13230.00000   13781.45397   
34.320 13159.00000   14278.39811   
34.340 13474.00000   14877.47383   
34.360 13880.00000   15467.20977   
34.380 14109.00000   15864.68019   
34.400 14153.00000   15928.91573   
34.420 14117.00000   15685.68432   
34.440 14184.00000   15332.31671   
34.460 14068.00000   15036.35735   
34.480 13980.00000   14777.76434   
34.500 13905.00000   14488.95212   
34.520 13550.00000   14206.40595   
34.540 13388.00000   14044.77934   
34.560 13556.00000   14080.36298   
34.580 13680.00000   14331.75890   
34.600 14069.00000   14821.68224   
34.620 14682.00000   15597.72771   
34.640 15154.00000   16708.30074   
34.660 16183.00000   18148.62672   
34.680 17310.00000   19807.25833   
34.700 18489.00000   21469.67113   
34.720 19646.00000   22900.75030   
34.740 20643.00000   23954.71478   
34.760 21571.00000   24614.24387   
34.780 22240.00000   24888.20235   
34.800 21917.00000   24720.13595   
34.820 22100.00000   24075.16546   
34.840 21927.00000   23025.83524   
34.860 20946.00000   21717.81839   
34.880 20192.00000   20307.10508   
34.900 18921.00000   18923.78932   
34.920 17609.00000   17653.26228   
34.940 16845.00000   16531.39672   
34.960 15999.00000   15571.04818   
34.980 15075.00000   14787.69194   
35.000 14266.00000   14188.74696   
35.020 13821.00000   13760.53580   
35.040 13234.00000   13477.81359   
35.060 13182.00000   13319.69059   
35.080 13029.00000   13279.66926   
35.100 13020.00000   13371.04982   
35.120 13366.00000   13626.98927   
35.140 13299.00000   14084.56223   
35.160 13664.00000   14739.34459   
35.180 14026.00000   15488.82282   
35.200 14465.00000   16132.21585   
35.220 14751.00000   16467.96422   
35.240 15114.00000   16432.70915   
35.260 15223.00000   16166.47092   
35.280 15223.00000   15858.92293   
35.300 15039.00000   15530.22120   
35.320 14930.00000   15105.63653   
35.340 14599.00000   14597.93078   
35.360 14162.00000   14124.48569   
35.380 13891.00000   13785.29829   
35.400 13539.00000   13594.12464   
35.420 13474.00000   13523.03286   
35.440 13103.00000   13532.38691   
35.460 13046.00000   13568.52569   
35.480 13010.00000   13576.99725   
35.500 12684.00000   13529.06317   
35.520 12986.00000   13433.78371   
35.540 12780.00000   13320.00428   
35.560 12476.00000   13206.91747   
35.580 12726.00000   13096.76928   
35.600 12649.00000   12991.07917   
35.620 12743.00000   12903.47945   
35.640 12881.00000   12854.31448   
35.660 13014.00000   12859.45023   
35.680 13325.00000   12929.31812   
35.700 13866.00000   13078.74279   
35.720 14323.00000   13340.04377   
35.740 15008.00000   13766.96418   
35.760 15330.00000   14404.56188   
35.780 16143.00000   15223.74442   
35.800 17066.00000   16099.53923   
35.820 18598.00000   16913.77439   
35.840 19693.00000   17689.74686   
35.860 21415.00000   18760.08180   
35.880 23280.00000   20616.87463   
35.900 25618.00000   23499.96748   
35.920 28657.00000   27446.62867   
35.940 31358.00000   32109.04639   
35.960 34182.00000   36537.21749   
35.980 36794.00000   39374.70508   
36.000 39273.00000   39690.23170   
36.020 40487.00000   37907.09431   
36.040 39612.00000   35583.99216   
36.060 37229.00000   33875.35814   
36.080 34875.00000   32650.72044   
36.100 34072.00000   31556.46326   
36.120 33936.00000   31000.74936   
36.140 33229.00000   31708.61370   
36.160 32452.00000   33495.27617   
36.180 32026.00000   34995.01676   
36.200 32202.00000   34784.12759   
36.220 31937.00000   32609.16217   
36.240 31064.00000   29777.71044   
36.260 29215.00000   27681.04797   
36.280 26455.00000   26108.34922   
36.300 24213.00000   24163.58174   
36.320 22693.00000   21638.33899   
36.340 20925.00000   19198.37251   
36.360 19081.00000   17474.94526   
36.380 17349.00000   16468.77134   
36.400 16175.00000   15956.97898   
36.420 15584.00000   15785.68154   
36.440 15473.00000   15863.48889   
36.460 15331.00000   16089.38688   
36.480 15377.00000   16327.85369   
36.500 15625.00000   16456.25667   
36.520 15927.00000   16446.80703   
36.540 16635.00000   16402.14792   
36.560 16969.00000   16473.45229   
36.580 17402.00000   16728.01653   
36.600 17853.00000   17117.93723   
36.620 18838.00000   17603.88861   
36.640 19573.00000   18333.77184   
36.660 20366.00000   19618.04783   
36.680 20855.00000   21562.12585   
36.700 21637.00000   23597.40753   
36.720 21736.00000   24617.93761   
36.740 22233.00000   23877.14865   
36.760 22055.00000   21872.86832   
36.780 21362.00000   20154.49121   
36.800 19839.00000   19435.77562   
36.820 18298.00000   18906.77786   
36.840 17620.00000   17871.00255   
36.860 17032.00000   16502.16010   
36.880 16450.00000   15480.22301   
36.900 15763.00000   15075.81234   
36.920 15114.00000   15015.51572   
36.940 15206.00000   15066.77899   
36.960 15617.00000   15156.07551   
36.980 15937.00000   15325.04536   
37.000 16480.00000   15668.75290   
37.020 17569.00000   16278.34367   
37.040 18567.00000   17217.84354   
37.060 19773.00000   18510.84930   
37.080 21443.00000   20100.58569   
37.100 22672.00000   21787.09102   
37.120 24206.00000   23216.81207   
37.140 25041.00000   24013.73139   
37.160 25366.00000   23965.53376   
37.180 25066.00000   23166.19335   
37.200 23871.00000   22034.06466   
37.220 22919.00000   20958.14899   
37.240 21272.00000   19968.23490   
37.260 20128.00000   18926.12805   
37.280 18848.00000   17839.81748   
37.300 17667.00000   16920.82093   
37.320 16654.00000   16357.45219   
37.340 15887.00000   16127.22584   
37.360 15450.00000   16076.21957   
37.380 15243.00000   16069.71168   
37.400 15064.00000   16077.37916   
37.420 14960.00000   16167.85371   
37.440 15094.00000   16401.60736   
37.460 15063.00000   16722.85063   
37.480 15043.00000   16979.38524   
37.500 15208.00000   17028.31981   
37.520 15031.00000   16824.56935   
37.540 14920.00000   16432.37716   
37.560 14662.00000   15964.49310   
37.580 14232.00000   15501.20391   
37.600 14011.00000   15051.11523   
37.620 13533.00000   14588.54719   
37.640 13501.00000   14114.70344   
37.660 13047.00000   13672.73772   
37.680 12777.00000   13314.46400   
37.700 12371.00000   13068.03290   
37.720 12341.00000   12936.91202   
37.740 12299.00000   12911.45060   
37.760 12107.00000   12970.47447   
37.780 12261.00000   13075.22691   
37.800 12258.00000   13169.83856   
37.820 12396.00000   13199.51761   
37.840 12458.00000   13139.90363   
37.860 12491.00000   13011.19530   
37.880 12576.00000   12857.55155   
37.900 12229.00000   12706.49435   
37.920 12166.00000   12554.28519   
37.940 11979.00000   12389.47619   
37.960 11756.00000   12217.46119   
37.980 11583.00000   12059.24201   
38.000 11702.00000   11933.28517   
38.020 11390.00000   11844.68231   
38.040 11312.00000   11789.21313   
38.060 11098.00000   11761.49354   
38.080 11143.00000   11758.35863   
38.100 11183.00000   11779.70889   
38.120 11181.00000   11829.23003   
38.140 11230.00000   11914.75284   
38.160 11241.00000   12046.29612   
38.180 11364.00000   12229.74096   
38.200 11696.00000   12459.85216   
38.220 11464.00000   12724.28083   
38.240 12339.00000   13025.98753  
38.260 12604.00000   13409.84245  
38.280 12934.00000   13954.48720  
38.300 13533.00000   14685.75867  
38.320 14032.00000   15468.62367  
38.340 14685.00000   16029.92899  
38.360 14963.00000   16135.53127  
38.380 15120.00000   15791.55968  
38.400 15127.00000   15282.03234  
38.420 15093.00000   14889.44202  
38.440 14298.00000   14610.40732  
38.460 14057.00000   14276.35173  
38.480 13697.00000   13801.34641  
38.500 13430.00000   13269.81163  
38.520 13087.00000   12825.83931  
38.540 12267.00000   12525.19653  
38.560 12119.00000   12342.53052  
38.580 12121.00000   12237.78859  
38.600 11804.00000   12184.34588  
38.620 11903.00000   12170.99417  
38.640 11667.00000   12196.25904  
38.660 11860.00000   12262.79719  
38.680 11916.00000   12375.35721  
38.700 11938.00000   12540.37297  
38.720 11970.00000   12763.27337  
38.740 12089.00000   13042.97274  
38.760 12447.00000   13365.88736  
38.780 12714.00000   13703.60709  
38.800 13076.00000   14017.86800  
38.820 13665.00000   14273.06091  
38.840 13883.00000   14451.43858  
38.860 13920.00000   14563.58767  
38.880 14390.00000   14648.91726  
38.900 14803.00000   14765.95226  
38.920 15321.00000   14983.61234  
38.940 15764.00000   15383.60560  
38.960 16198.00000   16048.70597  
38.980 16713.00000   16990.41443  
39.000 17447.00000   18049.48052  
39.020 18179.00000   18923.21415  
39.040 19251.00000   19384.45893  
39.060 20148.00000   19550.54885  
39.080 20849.00000   19949.93974  
39.100 22360.00000   21055.26234  
39.120 23641.00000   22798.19283  
39.140 25310.00000   24764.78289  
39.160 26806.00000   26460.00443  
39.180 28691.00000   27493.83235  
39.200 30517.00000   27721.97515  
39.220 32027.00000   27354.81907  
39.240 32574.00000   27014.21206  
39.260 33000.00000   27334.02293  
39.280 32618.00000   28445.95960  
39.300 32486.00000   29899.42561  
39.320 33138.00000   30887.44434  
39.340 32923.00000   30648.59091  
39.360 33045.00000   28945.99795  
39.380 31921.00000   26431.26247  
39.400 29323.00000   24323.33712  
39.420 27109.00000   23170.30929  
39.440 24517.00000   22423.31626  
39.460 23432.00000   21414.08864  
39.480 22377.00000   20090.91479  
39.500 21816.00000   18984.51276  
39.520 20624.00000   18595.74233  
39.540 20087.00000   18994.65578  
39.560 20304.00000   20017.45867  
39.580 20987.00000   21422.77536  
39.600 22112.00000   22879.11668  
39.620 23265.00000   24030.07069  
39.640 24223.00000   24659.26853  
39.660 25055.00000   24818.15416  
39.680 25451.00000   24766.49624  
39.700 25938.00000   24725.06602  
39.720 26017.00000   24688.21485  
39.740 25344.00000   24486.76174  
39.760 24782.00000   23951.34337  
39.780 24174.00000   23063.41915  
39.800 23704.00000   22144.60783  
39.820 23052.00000   21727.91478  
39.840 22106.00000   21895.51583  
39.860 20740.00000   22082.81475  
39.880 20097.00000   21667.83908  
39.900 19717.00000   20500.93761  
39.920 19040.00000   19091.67388  
39.940 18284.00000   18047.97807  
39.960 17169.00000   17414.03628  
39.980 16154.00000   16872.75304  
40.000 15690.00000   16173.94924  
40.020 15229.00000   15322.35032  
40.040 14887.00000   14503.15575  
40.060 14268.00000   13852.51657  
40.080 13825.00000   13397.49244  
40.100 13420.00000   13120.10204  
40.120 12860.00000   12984.27098  
40.140 13015.00000   12940.51183  
40.160 12732.00000   12926.45785  
40.180 12333.00000   12881.74804  
40.200 12209.00000   12777.17523  
40.220 12103.00000   12650.41263  
40.240 12352.00000   12599.50099  
40.260 12275.00000   12672.97098  
40.280 12463.00000   12829.66192  
40.300 12814.00000   13021.83251  
40.320 13011.00000   13228.66478  
40.340 13385.00000   13446.64376  
40.360 13906.00000   13647.42555  
40.380 13881.00000   13770.42572  
40.400 14457.00000   13786.92941  
40.420 14655.00000   13739.78026  
40.440 14930.00000   13721.81070  
40.460 14544.00000   13824.13903  
40.480 14639.00000   14076.00620  
40.500 14348.00000   14387.05588  
40.520 14428.00000   14565.05900  
40.540 14368.00000   14445.70635  
40.560 14241.00000   14029.38550  
40.580 13767.00000   13615.39246  
40.600 13880.00000   13521.64929  
40.620 13784.00000   13649.76120  
40.640 13296.00000   13784.80008  
40.660 13610.00000   13797.08033  
40.680 13822.00000   13711.97191  
40.700 13889.00000   13656.45873  
40.720 14096.00000   13653.15884  
40.740 14292.00000   13653.51075  
40.760 14592.00000   13628.61874  
40.780 14611.00000   13556.63063  
40.800 14499.00000   13422.79533  
40.820 14467.00000   13234.97410  
40.840 14172.00000   13019.70385  
40.860 13884.00000   12801.69526  
40.880 13679.00000   12597.66726  
40.900 13366.00000   12417.96001  
40.920 12928.00000   12267.96818  
40.940 12927.00000   12155.37558  
40.960 12917.00000   12093.02221  
40.980 12576.00000   12104.15357  
41.000 12587.00000   12235.05253  
41.020 12914.00000   12563.90045  
41.040 13094.00000   13179.95134  
41.060 13699.00000   14084.09891  
41.080 13886.00000   15056.93087  
41.100 14392.00000   15695.82834  
41.120 15221.00000   15682.89964  
41.140 15524.00000   15105.80907  
41.160 15829.00000   14553.72986  
41.180 15999.00000   14495.18593  
41.200 15918.00000   14740.15109  
41.220 16207.00000   14937.86067  
41.240 16389.00000   14931.76281  
41.260 16927.00000   14837.81209  
41.280 17479.00000   14883.05345  
41.300 17791.00000   15118.96942  
41.320 18100.00000   15502.55152  
41.340 18679.00000   16042.02001  
41.360 18370.00000   16689.05991  
41.380 18317.00000   17249.77412  
41.400 18240.00000   17480.40087  
41.420 18024.00000   17283.71372  
41.440 17861.00000   16815.00881  
41.460 17566.00000   16359.07598  
41.480 16768.00000   16083.32576  
41.500 15571.00000   15958.40733  
41.520 15506.00000   15880.94330  
41.540 15137.00000   15794.10600  
41.560 14835.00000   15694.59226  
41.580 14608.00000   15569.20737  
41.600 14292.00000   15379.50947  
41.620 14318.00000   15128.34282  
41.640 14264.00000   14896.25525  
41.660 13981.00000   14764.06303  
41.680 13907.00000   14716.95747  
41.700 14049.00000   14657.87618  
41.720 13660.00000   14494.92116  
41.740 13477.00000   14211.53971  
41.760 13571.00000   13870.32486  
41.780 13508.00000   13557.96102  
41.800 13459.00000   13334.03486  
41.820 13483.00000   13225.43495  
41.840 13334.00000   13248.98394  
41.860 13525.00000   13418.61579  
41.880 13531.00000   13707.64996  
41.900 13410.00000   13998.77231  
41.920 13689.00000   14110.37622  
41.940 13787.00000   13926.30742  
41.960 13635.00000   13529.46489  
41.980 13502.00000   13183.39294  
42.000 13374.00000   13064.99694  
42.020 13098.00000   13074.33436  
42.040 12734.00000   13013.94356  
42.060 12507.00000   12778.77410  
42.080 12415.00000   12424.83573  
42.100 12268.00000   12107.54629  
42.120 11937.00000   11904.92852  
42.140 11967.00000   11782.86393  
42.160 11916.00000   11700.97966  
42.180 11743.00000   11634.98671  
42.200 11760.00000   11573.76991  
42.220 11858.00000   11513.80408  
42.240 12079.00000   11450.50796  
42.260 11919.00000   11392.50864  
42.280 11874.00000   11362.66254  
42.300 11439.00000   11363.91723  
42.320 11443.00000   11368.96998  
42.340 11160.00000   11347.73025  
42.360 11270.00000   11294.58185  
42.380 10841.00000   11234.92150  
42.400 11026.00000   11198.77665  
42.420 10888.00000   11190.39518  
42.440 10826.00000   11196.09172  
42.460 10731.00000   11205.49457  
42.480 11007.00000   11220.56503  
42.500 10944.00000   11252.51183  
42.520 10922.00000   11311.30894  
42.540 11161.00000   11402.47445  
42.560 11484.00000   11534.49101  
42.580 11586.00000   11726.97820  
42.600 12037.00000   12019.23529  
42.620 12668.00000   12481.20065  
42.640 13047.00000   13215.68318  
42.660 13992.00000   14312.97544  
42.680 14646.00000   15725.59519  
42.700 15776.00000   17152.32158  
42.720 16604.00000   18130.88622  
42.740 17455.00000   18382.86718  
42.760 18296.00000   18191.60900  
42.780 18541.00000   18347.57332  
42.800 18667.00000   19333.81094  
42.820 19122.00000   20716.68774  
42.840 19144.00000   21634.86644  
42.860 19657.00000   21533.08251  
42.880 19673.00000   20692.40633  
42.900 19548.00000   19973.58675  
42.920 18630.00000   19652.01011  
42.940 18676.00000   19353.22610  
42.960 17997.00000   18878.90700  
42.980 17687.00000   18264.28793  
43.000 17375.00000   17602.54177  
43.020 16503.00000   16997.73921  
43.040 16051.00000   16442.15803  
43.060 15714.00000   15979.85298  
43.080 15285.00000   15736.70099  
43.100 14983.00000   15641.54475  
43.120 14479.00000   15441.24036  
43.140 14162.00000   14967.90074  
43.160 13728.00000   14299.30126  
43.180 13342.00000   13685.14273  
43.200 13115.00000   13280.70962  
43.220 12729.00000   13024.68129  
43.240 12089.00000   12775.40743  
43.260 11997.00000   12458.74128  
43.280 11724.00000   12114.55351  
43.300 11683.00000   11839.22672  
43.320 11386.00000   11693.85859  
43.340 11346.00000   11686.88070  
43.360 11278.00000   11804.31478  
43.380 10959.00000   12012.33142  
43.400 11293.00000   12245.35737  
43.420 11036.00000   12413.89252  
43.440 10987.00000   12446.67471  
43.460 11168.00000   12343.86851  
43.480 10912.00000   12172.26176  
43.500 11011.00000   12012.86772  
43.520 11312.00000   11909.16380  
43.540 10948.00000   11834.30211  
43.560 11188.00000   11741.60567  
43.580 10950.00000   11622.80825  
43.600 11299.00000   11508.87925  
43.620 11408.00000   11445.89376  
43.640 11689.00000   11465.88366  
43.660 12021.00000   11567.23672  
43.680 12105.00000   11722.59381  
43.700 12553.00000   11887.44092  
43.720 12779.00000   12011.97408  
43.740 13280.00000   12064.91474  
43.760 13603.00000   12055.57126  
43.780 13728.00000   12032.30185  
43.800 13794.00000   12047.73534  
43.820 13635.00000   12122.54290  
43.840 13486.00000   12251.18163  
43.860 13681.00000   12434.14873  
43.880 14028.00000   12699.05164  
43.900 14431.00000   13094.07991  
43.920 14921.00000   13653.54361  
43.940 15456.00000   14356.67718  
43.960 16284.00000   15115.80902  
43.980 17204.00000   15819.76533  
44.000 17746.00000   16412.48473  
44.020 18592.00000   16929.82209  
44.040 19429.00000   17432.53364  
44.060 19480.00000   17858.27762  
44.080 19817.00000   17976.35446  
44.100 19455.00000   17601.61913  
44.120 19190.00000   16830.22691  
44.140 18556.00000   15956.99292  
44.160 17551.00000   15219.27762  
44.180 16773.00000   14663.11618  
44.200 15676.00000   14156.52291  
44.220 15045.00000   13585.29457  
44.240 14432.00000   12979.63490  
44.260 13813.00000   12444.86833  
44.280 13121.00000   12058.35602  
44.300 12658.00000   11836.79556  
44.320 12522.00000   11741.64861  
44.340 12089.00000   11719.42419  
44.360 11982.00000   11724.75668  
44.380 11987.00000   11728.89937  
44.400 11893.00000   11725.83276  
44.420 11968.00000   11728.65333  
44.440 12259.00000   11751.84504  
44.460 11979.00000   11794.16131  
44.480 12081.00000   11840.33945  
44.500 11881.00000   11877.52760  
44.520 11947.00000   11907.44208  
44.540 11867.00000   11940.43439  
44.560 11972.00000   11976.29652  
44.580 11524.00000   11995.33539  
44.600 11421.00000   11973.76313  
44.620 11171.00000   11909.14731  
44.640 11154.00000   11829.61168  
44.660 10983.00000   11775.85091  
44.680 11161.00000   11774.02187  
44.700 10882.00000   11824.48745  
44.720 10957.00000   11909.51374  
44.740 10825.00000   12008.97731  
44.760 11189.00000   12112.62875  
44.780 11124.00000   12222.70872  
44.800 11142.00000   12349.17856  
44.820 11328.00000   12493.23444  
44.840 11430.00000   12631.76193  
44.860 11488.00000   12722.97148  
44.880 11563.00000   12717.59642  
44.900 11536.00000   12580.64358  
44.920 11618.00000   12344.45738  
44.940 11582.00000   12117.40480  
44.960 11516.00000   11979.53833  
44.980 11384.00000   11921.30434  
45.000 11692.00000   11898.49719  
45.020 11736.00000   11871.84951  
45.040 11926.00000   11832.38953  
45.060 11860.00000   11815.92552  
45.080 12057.00000   11878.41039  
45.100 12241.00000   12078.05452  
45.120 12604.00000   12451.67719  
45.140 12628.00000   12950.77055  
45.160 12821.00000   13423.18728  
45.180 13068.00000   13678.34356  
45.200 13310.00000   13610.17588  
45.220 13402.00000   13292.43714  
45.240 13282.00000   12924.45039  
45.260 12804.00000   12657.70485  
45.280 12794.00000   12494.58846  
45.300 12223.00000   12338.89271  
45.320 12165.00000   12108.06773  
45.340 11715.00000   11802.73557  
45.360 11401.00000   11493.57180  
45.380 11325.00000   11253.83469  
45.400 10967.00000   11114.68436  
45.420 10960.00000   11072.98195  
45.440 10592.00000   11110.47555  
45.460 10948.00000   11194.02977  
45.480 10733.00000   11275.05319  
45.500 10913.00000   11308.84878  
45.520 10889.00000   11290.35668  
45.540 11173.00000   11282.11777  
45.560 11282.00000   11379.59123  
45.580 11641.00000   11627.67193  
45.600 11842.00000   11980.73760  
45.620 12075.00000   12314.31177  
45.640 12332.00000   12484.01290  
45.660 12615.00000   12422.57695  
45.680 12689.00000   12213.18906  
45.700 12619.00000   12025.75704  
45.720 12642.00000   11945.53435  
45.740 12494.00000   11933.22820  
45.760 12264.00000   11920.69687  
45.780 12250.00000   11870.77587  
45.800 11915.00000   11803.14621  
45.820 12044.00000   11787.14723  
45.840 12031.00000   11882.26308  
45.860 12408.00000   12117.71612  
45.880 12525.00000   12517.98220  
45.900 13009.00000   13092.49518  
45.920 13415.00000   13794.61422  
45.940 13837.00000   14503.54130  
45.960 14345.00000   15061.30276  
45.980 14846.00000   15355.60822  
46.000 15425.00000   15412.26436  
46.020 15615.00000   15392.45056  
46.040 16037.00000   15458.54354  
46.060 15959.00000   15672.82111  
46.080 16233.00000   15984.80964  
46.100 16680.00000   16292.61189  
46.120 16997.00000   16537.63658  
46.140 17307.00000   16723.72099  
46.160 17376.00000   16835.28106  
46.180 17276.00000   16796.74146  
46.200 17353.00000   16546.00114  
46.220 17202.00000   16140.60238  
46.240 17290.00000   15752.40692  
46.260 16810.00000   15501.11734  
46.280 16148.00000   15320.33587  
46.300 15613.00000   15024.32554  
46.320 15066.00000   14485.40440  
46.340 14649.00000   13761.47857  
46.360 14211.00000   13047.88126  
46.380 13535.00000   12490.97132  
46.400 12952.00000   12091.77494  
46.420 12172.00000   11768.26963  
46.440 11840.00000   11450.58798  
46.460 11412.00000   11129.71297  
46.480 10930.00000   10842.71245  
46.500 10827.00000   10619.82622  
46.520 10466.00000   10461.14716  
46.540 10356.00000   10351.99185  
46.560 10209.00000   10278.54485  
46.580 10089.00000   10231.89889  
46.600 10021.00000   10207.25851  
46.620 10117.00000   10202.98590  
46.640 10037.00000   10220.43419  
46.660 10141.00000   10264.53675  
46.680 10158.00000   10344.83555  
46.700 10256.00000   10476.43668  
46.720 10218.00000   10679.00151  
46.740 10642.00000   10968.35643  
46.760 10758.00000   11335.32164  
46.780 10984.00000   11722.01389  
46.800 11487.00000   12025.37846  
46.820 11362.00000   12146.18257  
46.840 11477.00000   12062.02970  
46.860 11673.00000   11860.21793  
46.880 11880.00000   11668.95449  
46.900 11585.00000   11551.94009  
46.920 11380.00000   11484.18412  
46.940 11584.00000   11397.55174  
46.960 11186.00000   11242.60921  
46.980 10876.00000   11028.10202  
47.000 10861.00000   10806.58280  
47.020 10802.00000   10625.48872  
47.040 10587.00000   10501.27103  
47.060 10390.00000   10425.96218  
47.080 10397.00000   10383.60764  
47.100 10240.00000   10363.28040  
47.120 10157.00000   10363.78779  
47.140 10064.00000   10392.89603  
47.160 10071.00000   10464.41392  
47.180 10150.00000   10592.72972  
47.200 10061.00000   10783.51748  
47.220  9982.00000   11019.84957  
47.240 10239.00000   11251.56628  
47.260 10017.00000   11406.12302  
47.280 10072.00000   11428.26980  
47.300 10162.00000   11325.00621  
47.320 10194.00000   11170.73568  
47.340 10188.00000   11048.97397  
47.360 10154.00000   10987.47053  
47.380 10073.00000   10957.46001  
47.400 10179.00000   10916.27550  
47.420 10017.00000   10846.87509  
47.440 10145.00000   10773.50849  
47.460 10158.00000   10745.18133  
47.480 10327.00000   10804.88912  
47.500 10388.00000   10975.00238  
47.520 10559.00000   11252.15321  
47.540 10600.00000   11593.63791  
47.560 10688.00000   11913.08065  
47.580 10924.00000   12113.44940  
47.600 10993.00000   12152.67775  
47.620 11268.00000   12091.51064  
47.640 11569.00000   12055.95603  
47.660 11529.00000   12131.18184  
47.680 11633.00000   12303.25882  
47.700 11736.00000   12494.60352  
47.720 11916.00000   12636.30350  
47.740 12037.00000   12728.07230  
47.760 12361.00000   12854.83551  
47.780 12518.00000   13141.44849  
47.800 12783.00000   13668.69753  
47.820 13172.00000   14389.85970  
47.840 13416.00000   15097.92317  
47.860 13618.00000   15496.69327  
47.880 13967.00000   15387.96248  
47.900 13986.00000   14869.80413  
47.920 14399.00000   14260.57314  
47.940 13889.00000   13826.01300  
47.960 13719.00000   13652.41563  
47.980 13687.00000   13626.00620  
48.000 13342.00000   13569.56007  
48.020 13458.00000   13431.63176  
48.040 13705.00000   13333.23498  
48.060 13770.00000   13464.77279  
48.080 14279.00000   14001.73915  
48.100 14964.00000   15032.93220  
48.120 15231.00000   16448.22319  
48.140 16167.00000   17868.13551  
48.160 16650.00000   18754.60846  
48.180 17054.00000   18730.12006  
48.200 17523.00000   17930.47403  
48.220 17775.00000   16998.18417  
48.240 17516.00000   16453.20420  
48.260 17116.00000   16248.76282  
48.280 16528.00000   16063.73616  
48.300 16133.00000   15619.47617  
48.320 15511.00000   14847.91545  
48.340 15096.00000   13960.45923  
48.360 14388.00000   13249.14656  
48.380 14006.00000   12782.14442  
48.400 13146.00000   12427.34426  
48.420 12665.00000   12052.75233  
48.440 12382.00000   11634.18032  
48.460 12048.00000   11310.09758  
48.480 11923.00000   11233.09218  
48.500 11804.00000   11385.76737  
48.520 11843.00000   11676.76962  
48.540 12178.00000   12007.00682  
48.560 12508.00000   12323.18699  
48.580 12655.00000   12666.11832  
48.600 13299.00000   13117.29274  
48.620 13286.00000   13582.36582  
48.640 13791.00000   13804.98635  
48.660 14281.00000   13712.91535  
48.680 14190.00000   13519.13610  
48.700 14470.00000   13539.62091  
48.720 14395.00000   13920.05177  
48.740 14439.00000   14479.09035  
48.760 14570.00000   14872.69292  
48.780 14342.00000   14822.80696  
48.800 14411.00000   14309.10937  
48.820 14161.00000   13582.22582  
48.840 14126.00000   12982.34357  
48.860 13589.00000   12664.83301  
48.880 13042.00000   12555.01560  
48.900 12649.00000   12505.10973  
48.920 12585.00000   12386.65829  
48.940 12244.00000   12138.37757  
48.960 11722.00000   11795.66601  
48.980 11457.00000   11454.37277  
49.000 11472.00000   11197.13755  
49.020 10877.00000   11052.80922  
49.040 10910.00000   11004.04710  
49.060 10772.00000   11024.51474  
49.080 10672.00000   11086.19560  
49.100 10532.00000   11139.40903  
49.120 10531.00000   11114.70462  
49.140 10495.00000   10958.81567  
49.160 10369.00000   10695.48847  
49.180 10417.00000   10439.34439  
49.200 10335.00000   10276.98478  
49.220 10203.00000   10200.10901  
49.240 10233.00000   10159.65753  
49.260 10111.00000   10103.42858  
49.280 10005.00000   10007.11072  
49.300  9959.00000    9901.00242  
49.320  9929.00000    9838.86669  
49.340  9802.00000    9839.18470  
49.360  9973.00000    9886.53642  
49.380  9931.00000    9957.94110  
49.400  9982.00000   10027.60195  
49.420 10172.00000   10070.40873  
49.440 10311.00000   10070.79486  
49.460 10512.00000   10031.34585  
49.480 10386.00000    9976.06609  
49.500 10528.00000    9938.88033  
49.520 10533.00000    9936.36694  
49.540 10430.00000    9960.84273  
49.560 10724.00000    9999.87721  
49.580 10718.00000   10048.76147  
49.600 10863.00000   10111.55848  
49.620 10787.00000   10193.92925  
49.640 10909.00000   10288.22452  
49.660 11038.00000   10367.28254  
49.680 11306.00000   10403.73775  
49.700 11383.00000   10397.38034  
49.720 11089.00000   10379.57197  
49.740 10978.00000   10378.40698  
49.760 11091.00000   10382.40054  
49.780 10959.00000   10355.93290  
49.800 10974.00000   10278.90141  
49.820 10750.00000   10164.96121  
49.840 10749.00000   10048.78373  
49.860 10539.00000    9960.33646  
49.880 10375.00000    9905.29500  
49.900 10300.00000    9866.62616  
49.920 10226.00000    9826.36223  
49.940 10263.00000    9784.78758  
49.960 10283.00000    9762.67996  
49.980 10067.00000    9788.95553  
50.000 10265.00000    9885.53996  
50.020 10444.00000   10054.07554  
50.040 10633.00000   10262.30664  
50.060 10291.00000   10442.09349  
50.080 10713.00000   10516.37185  
50.100 10911.00000   10450.05222  
50.120 10822.00000   10286.96937  
50.140 10662.00000   10121.82067  
50.160 10669.00000   10022.54373  
50.180 10363.00000    9990.30475  
50.200 10358.00000    9981.54573  
50.220 10217.00000    9948.96115  
50.240 10222.00000    9874.63729  
50.260 10070.00000    9781.54821  
50.280 10033.00000    9712.43275  
50.300 10107.00000    9698.87747  
50.320 10101.00000    9754.76579  
50.340  9859.00000    9887.10192  
50.360  9982.00000   10099.64061  
50.380 10065.00000   10382.11946  
50.400 10241.00000   10694.44906  
50.420 10277.00000   10966.00069  
50.440 10585.00000   11124.07758  
50.460 10780.00000   11141.44799  
50.480 10828.00000   11064.33630  
50.500 10829.00000   10981.50072  
50.520 10776.00000   10961.88891  
50.540 10894.00000   11024.18488  
50.560 10982.00000   11146.35011  
50.580 10917.00000   11296.03140  
50.600 10919.00000   11461.38689  
50.620 11141.00000   11662.05864  
50.640 11222.00000   11941.25807  
50.660 11443.00000   12357.34863  
50.680 11552.00000   12956.10572  
50.700 11592.00000   13692.22174  
50.720 11762.00000   14358.25062  
50.740 11810.00000   14643.96876  
50.760 11928.00000   14370.27128  
50.780 11927.00000   13727.49322  
50.800 12141.00000   13131.90034  
50.820 11906.00000   12821.87388  
50.840 12144.00000   12786.88762  
50.860 12029.00000   12891.88422  
50.880 12149.00000   12995.08529  
50.900 12357.00000   13076.44197  
50.920 12578.00000   13262.66134  
50.940 12874.00000   13608.98971  
50.960 13465.00000   13912.84768  
50.980 13369.00000   13869.08636  
51.000 13716.00000   13372.13549  
51.020 13815.00000   12713.74951  
51.040 13582.00000   12301.45664  
51.060 13612.00000   12219.45597  
51.080 13509.00000   12331.64887  
51.100 13344.00000   12439.06038  
51.120 13285.00000   12376.28133  
51.140 13274.00000   12128.39336  
51.160 13300.00000   11860.10907  
51.180 13387.00000   11710.50204  
51.200 13079.00000   11635.30703  
51.220 13208.00000   11542.84922  
51.240 13011.00000   11415.12947  
51.260 13020.00000   11325.55812  
51.280 12755.00000   11382.31284  
51.300 12760.00000   11645.70837  
51.320 12845.00000   12090.11650  
51.340 12633.00000   12620.92412  
51.360 13017.00000   13095.52767  
51.380 12899.00000   13363.04969  
51.400 12937.00000   13331.74319  
51.420 13144.00000   13038.44563  
51.440 13215.00000   12658.16554  
51.460 13015.00000   12373.40183  
51.480 12755.00000   12230.05774  
51.500 12564.00000   12158.21519  
51.520 12514.00000   12064.99574  
51.540 12237.00000   11897.51238  
51.560 12070.00000   11678.58760  
51.580 12243.00000   11505.89620  
51.600 12198.00000   11484.85642  
51.620 12412.00000   11652.38691  
51.640 12010.00000   11958.51497  
51.660 12197.00000   12279.28365  
51.680 12251.00000   12458.55838  
51.700 12313.00000   12390.44949  
51.720 12165.00000   12104.96323  
51.740 12088.00000   11748.01632  
51.760 11812.00000   11449.00498  
51.780 11530.00000   11248.87416  
51.800 11392.00000   11115.89692  
51.820 11303.00000   10977.65026  
51.840 11127.00000   10771.73054  
51.860 10896.00000   10497.87934  
51.880 10788.00000   10211.99766  
51.900 10220.00000    9968.80793  
51.920 10012.00000    9790.79353  
51.940 10266.00000    9669.24025  
51.960  9984.00000    9571.26930  
51.980  9983.00000    9461.47028  
52.000  9908.00000    9332.11557  
52.020  9824.00000    9212.62481  
52.040  9662.00000    9135.12371  
52.060  9513.00000    9097.82553  
52.080  9379.00000    9075.26088  
52.100  9312.00000    9042.83456  
52.120  9477.00000    8991.80116  
52.140  9325.00000    8930.40181  
52.160  8979.00000    8875.82132  
52.180  9121.00000    8842.60214  
52.200  9178.00000    8833.05858  
52.220  8938.00000    8846.09166  
52.240  8899.00000    8892.28657  
52.260  9118.00000    9000.78457  
52.280  9044.00000    9199.56313  
52.300  9003.00000    9462.04376  
52.320  8962.00000    9684.87098  
52.340  9161.00000    9747.19931  
52.360  9007.00000    9603.35479  
52.380  9084.00000    9393.30933  
52.400  9243.00000    9323.92982  
52.420  9247.00000    9415.33322  
52.440  9265.00000    9610.81924  
52.460  9294.00000    9842.84571  
52.480  9386.00000   10047.12905  
52.500  9693.00000   10193.26686  
52.520  9814.00000   10329.06312  
52.540 10017.00000   10535.41676  
52.560 10431.00000   10827.18601  
52.580 10763.00000   11197.78786  
52.600 10984.00000   11631.12161  
52.620 11221.00000   12062.61274  
52.640 11754.00000   12371.82028  
52.660 12040.00000   12439.27479  
52.680 11999.00000   12242.25044  
52.700 12401.00000   11879.86709  
52.720 11994.00000   11509.90933  
52.740 12057.00000   11262.43880  
52.760 11844.00000   11154.93013  
52.780 11462.00000   11108.36125  
52.800 11158.00000   11021.99355  
52.820 11058.00000   10836.87570  
52.840 10771.00000   10558.05363  
52.860 10555.00000   10237.74529  
52.880 10238.00000    9944.91174  
52.900 10057.00000    9722.18530  
52.920  9833.00000    9574.34012  
52.940  9631.00000    9488.20732  
52.960  9483.00000    9447.47345  
52.980  9424.00000    9439.00037  
53.000  9406.00000    9458.77893  
53.020  9460.00000    9516.51132  
53.040  9489.00000    9632.44833  
53.060  9638.00000    9826.71973  
53.080  9627.00000   10104.50976  
53.100  9659.00000   10436.86409  
53.120  9844.00000   10749.74655  
53.140  9943.00000   10945.97667  
53.160 10168.00000   10963.35603  
53.180 10357.00000   10830.94311  
53.200 10606.00000   10663.18846  
53.220 10533.00000   10582.57796  
53.240 10477.00000   10644.42650  
53.260 10484.00000   10817.57284  
53.280 10604.00000   11008.68515  
53.300 10679.00000   11111.78135  
53.320 10650.00000   11066.21962  
53.340 10862.00000   10894.51289  
53.360 10743.00000   10668.47206  
53.380 10733.00000   10441.31806  
53.400 10734.00000   10249.44220  
53.420 10775.00000   10120.36076  
53.440 10634.00000   10048.57545  
53.460 10403.00000    9996.14632  
53.480 10198.00000    9925.53627  
53.500 10275.00000    9823.47987  
53.520 10398.00000    9698.47937  
53.540 10354.00000    9573.68114  
53.560 10251.00000    9469.42244  
53.580 10248.00000    9387.38759  
53.600 10067.00000    9321.79819  
53.620 10153.00000    9277.95979  
53.640 10027.00000    9266.78405  
53.660  9819.00000    9283.43271  
53.680  9891.00000    9301.15423  
53.700  9538.00000    9285.46948  
53.720  9523.00000    9221.17334  
53.740  9555.00000    9131.80918  
53.760  9456.00000    9056.63537  
53.780  9489.00000    9013.60536  
53.800  9314.00000    8998.00310  
53.820  9200.00000    8990.83005  
53.840  9267.00000    8967.95516  
53.860  9258.00000    8916.68234  
53.880  9175.00000    8848.04870  
53.900  8888.00000    8786.31102  
53.920  8897.00000    8746.01572  
53.940  8921.00000    8728.52673  
53.960  8780.00000    8730.18269  
53.980  8812.00000    8745.70919  
54.000  8825.00000    8771.42987  
54.020  8772.00000    8810.44931  
54.040  8859.00000    8874.25976  
54.060  8716.00000    8974.71063  
54.080  8849.00000    9108.03257  
54.100  9148.00000    9243.11402  
54.120  9059.00000    9329.88527  
54.140  9066.00000    9333.14476  
54.160  8973.00000    9264.09003  
54.180  8857.00000    9178.00355  
54.200  8977.00000    9136.99593  
54.220  8989.00000    9166.56336  
54.240  9217.00000    9257.52790  
54.260  9241.00000    9389.86095  
54.280  9231.00000    9551.76227  
54.300  9397.00000    9746.41290  
54.320  9583.00000    9980.26138  
54.340  9714.00000   10244.45738  
54.360  9874.00000   10505.12459  
54.380 10052.00000   10725.88086  
54.400 10149.00000   10895.19000  
54.420 10692.00000   11016.46695  
54.440 10767.00000   11105.91319  
54.460 11022.00000   11191.84462  
54.480 11046.00000   11275.48285  
54.500 11345.00000   11309.08540  
54.520 11519.00000   11237.91787  
54.540 11404.00000   11069.04203  
54.560 11368.00000   10875.85962  
54.580 11431.00000   10728.70283  
54.600 11687.00000   10655.59644  
54.620 11264.00000   10663.20298  
54.640 11438.00000   10756.51819  
54.660 11419.00000   10935.57983  
54.680 11677.00000   11188.25090  
54.700 11896.00000   11489.23850  
54.720 12250.00000   11775.36705  
54.740 12072.00000   11934.54889  
54.760 12295.00000   11859.90494  
54.780 12311.00000   11535.25028  
54.800 12243.00000   11101.73995  
54.820 12170.00000   10772.53042  
54.840 12104.00000   10641.78730  
54.860 11967.00000   10678.07492  
54.880 11664.00000   10818.40754  
54.900 11380.00000   10969.96014  
54.920 11271.00000   10984.43980  
54.940 11237.00000   10738.50331  
54.960 10851.00000   10224.57365  
54.980 10368.00000    9645.77561  
55.000 10222.00000    9279.87430  
55.020  9882.00000    9138.00942  
55.040  9498.00000    9145.24379  
55.060  9277.00000    9216.48134  
55.080  9370.00000    9249.54005  
55.100  9149.00000    9155.94412  
55.120  9126.00000    8936.15517  
55.140  8658.00000    8710.16816  
55.160  8859.00000    8560.27582  
55.180  8626.00000    8473.34998  
55.200  8355.00000    8425.72938  
55.220  8432.00000    8399.58243  
55.240  8440.00000    8381.20277  
55.260  8158.00000    8363.32788  
55.280  8205.00000    8347.60309  
55.300  8227.00000    8340.83402  
55.320  8129.00000    8345.63861  
55.340  8173.00000    8355.00210  
55.360  8162.00000    8355.65233  
55.380  8023.00000    8336.66715  
55.400  8076.00000    8297.54978  
55.420  7921.00000    8250.50149  
55.440  8031.00000    8212.55746  
55.460  8021.00000    8193.11013  
55.480  7960.00000    8190.95858  
55.500  7942.00000    8200.01803  
55.520  8058.00000    8215.51227  
55.540  7998.00000    8236.02356  
55.560  7950.00000    8259.58139  
55.580  8003.00000    8279.30726  
55.600  8014.00000    8285.27811  
55.620  7900.00000    8274.08254  
55.640  8033.00000    8261.09219  
55.660  7925.00000    8264.25942  
55.680  8185.00000    8277.78565  
55.700  8201.00000    8287.43706  
55.720  8040.00000    8282.82163  
55.740  8075.00000    8263.41679  
55.760  8041.00000    8237.33436  
55.780  8131.00000    8214.65216  
55.800  8168.00000    8203.82378  
55.820  8160.00000    8203.97150  
55.840  8170.00000    8206.07226  
55.860  8152.00000    8204.39471  
55.880  8191.00000    8201.42858  
55.900  8366.00000    8207.58860  
55.920  8181.00000    8235.68794  
55.940  8328.00000    8296.29943  
55.960  8311.00000    8397.79654  
55.980  8519.00000    8544.86473  
56.000  8724.00000    8730.77881  
56.020  8833.00000    8927.99370  
56.040  8999.00000    9089.56698  
56.060  9290.00000    9170.44826  
56.080  9294.00000    9158.16450  
56.100  9470.00000    9084.70477  
56.120  9325.00000    9002.19614  
56.140  9473.00000    8943.95844  
56.160  9283.00000    8911.09894  
56.180  9165.00000    8887.99613  
56.200  9138.00000    8857.65429  
56.220  9124.00000    8809.63839  
56.240  9226.00000    8748.03553  
56.260  9005.00000    8691.93500  
56.280  8980.00000    8660.38606  
56.300  9117.00000    8654.37068  
56.320  8935.00000    8656.00047  
56.340  9074.00000    8645.02733  
56.360  9026.00000    8617.44587  
56.380  8888.00000    8594.11277  
56.400  9189.00000    8604.54166  
56.420  8856.00000    8655.91799  
56.440  8845.00000    8724.64565  
56.460  8719.00000    8771.00149  
56.480  8916.00000    8761.74996  
56.500  8908.00000    8690.92261  
56.520  8662.00000    8584.88251  
56.540  8821.00000    8484.36509  
56.560  8583.00000    8416.96085  
56.580  8684.00000    8384.86084  
56.600  8457.00000    8373.62851  
56.620  8643.00000    8367.41210  
56.640  8463.00000    8360.46012  
56.660  8353.00000    8358.27480  
56.680  8429.00000    8364.18911  
56.700  8498.00000    8365.39565  
56.720  8417.00000    8338.62544  
56.740  8568.00000    8273.66657  
56.760  8266.00000    8194.87943  
56.780  8276.00000    8142.57009  
56.800  8338.00000    8133.13574  
56.820  8237.00000    8163.54858  
56.840  8259.00000    8225.75055  
56.860  8205.00000    8311.76495  
56.880  8203.00000    8419.20651  
56.900  8252.00000    8553.67709  
56.920  8231.00000    8716.84807  
56.940  8380.00000    8881.05183  
56.960  8343.00000    8990.51244  
56.980  8450.00000    9009.02013  
57.000  8533.00000    8963.20216  
57.020  8701.00000    8921.48224  
57.040  8674.00000    8924.66924  
57.060  8768.00000    8961.90042  
57.080  8771.00000    9001.21358  
57.100  8816.00000    9021.00366  
57.120  8827.00000    9015.95630  
57.140  8685.00000    8991.77252  
57.160  8924.00000    8965.78338  
57.180  8872.00000    8952.73421  
57.200  9000.00000    8948.23267  
57.220  9137.00000    8939.76784  
57.240  9059.00000    8924.58759  
57.260  9003.00000    8904.29686  
57.280  9264.00000    8867.16353  
57.300  9143.00000    8790.68352  
57.320  9114.00000    8672.38941  
57.340  9057.00000    8553.87344  
57.360  8917.00000    8482.39814  
57.380  8788.00000    8463.86210  
57.400  8719.00000    8488.39479  
57.420  8933.00000    8551.69859  
57.440  8906.00000    8662.55142  
57.460  8938.00000    8847.37438  
57.480  8976.00000    9117.71722  
57.500  8895.00000    9409.10730  
57.520  8935.00000    9573.59227  
57.540  8713.00000    9469.16532  
57.560  8940.00000    9125.01527  
57.580  8887.00000    8764.58054  
57.600  8651.00000    8570.21556  
57.620  8436.00000    8563.46642  
57.640  8502.00000    8689.73578  
57.660  8379.00000    8850.81411  
57.680  8353.00000    8921.72148  
57.700  8125.00000    8815.59920  
57.720  8192.00000    8572.13284  
57.740  8154.00000    8333.62135  
57.760  7935.00000    8185.35513  
57.780  8049.00000    8123.81549  
57.800  7808.00000    8123.39183  
57.820  7994.00000    8162.27475  
57.840  7988.00000    8222.82613  
57.860  7919.00000    8295.28425  
57.880  7973.00000    8382.17093  
57.900  8049.00000    8482.79280  
57.920  8079.00000    8569.09536  
57.940  8087.00000    8599.52635  
57.960  8258.00000    8551.75888  
57.980  8285.00000    8444.81793  
58.000  8180.00000    8329.26397  
58.020  8367.00000    8249.63591  
58.040  8097.00000    8218.02664  
58.060  8165.00000    8220.41581  
58.080  8022.00000    8231.42245  
58.100  7979.00000    8225.41257  
58.120  7920.00000    8188.64544  
58.140  8199.00000    8127.60181  
58.160  8023.00000    8063.99061  
58.180  8126.00000    8018.44863  
58.200  8071.00000    7999.87657  
58.220  8076.00000    8010.05602  
58.240  7985.00000    8050.29446  
58.260  8096.00000    8122.31828  
58.280  8091.00000    8226.45481  
58.300  8433.00000    8358.14441  
58.320  8361.00000    8503.98273  
58.340  8422.00000    8641.05448  
58.360  8685.00000    8743.53253  
58.380  8727.00000    8796.79913  
58.400  8901.00000    8809.94379  
58.420  8961.00000    8815.97114  
58.440  9343.00000    8857.70968  
58.460  9339.00000    8968.39885  
58.480  9316.00000    9159.30355  
58.500  9446.00000    9414.05672  
58.520  9508.00000    9685.07127  
58.540  9584.00000    9900.97645  
58.560  9841.00000    9997.43861  
58.580  9929.00000    9961.28025  
58.600 10021.00000    9848.66380  
58.620 10090.00000    9741.27019  
58.640 10374.00000    9675.30093  
58.660  9974.00000    9627.50565  
58.680 10086.00000    9563.86506  
58.700  9718.00000    9476.61291  
58.720  9668.00000    9365.91038  
58.740  9497.00000    9214.99249  
58.760  9348.00000    9014.66925  
58.780  9225.00000    8795.97036  
58.800  9013.00000    8605.95723  
58.820  8901.00000    8452.92605  
58.840  8849.00000    8322.27220  
58.860  8670.00000    8211.86674  
58.880  8473.00000    8123.17993  
58.900  8366.00000    8040.85502  
58.920  8361.00000    7942.65053  
58.940  8175.00000    7831.57451  
58.960  7921.00000    7738.72166  
58.980  7744.00000    7681.11213  
59.000  7762.00000    7654.30895  
59.020  7625.00000    7649.12781  
59.040  7628.00000    7655.33027  
59.060  7362.00000    7660.15450  
59.080  7592.00000    7651.38423  
59.100  7294.00000    7625.25688  
59.120  7493.00000    7589.74065  
59.140  7468.00000    7555.25991  
59.160  7374.00000    7528.17314  
59.180  7401.00000    7510.45184  
59.200  7186.00000    7500.73608  
59.220  7285.00000    7495.66516  
59.240  7232.00000    7491.29450  
59.260  7324.00000    7484.87778  
59.280  7309.00000    7476.48083  
59.300  7279.00000    7468.97256  
59.320  7267.00000    7465.74976  
59.340  7446.00000    7467.78856  
59.360  7310.00000    7472.58540  
59.380  7337.00000    7475.54638  
59.400  7300.00000    7473.03824  
59.420  7103.00000    7465.34460  
59.440  7201.00000    7456.79904  
59.460  7340.00000    7452.35174  
59.480  7285.00000    7454.37871  
59.500  7180.00000    7462.70794  
59.520  7203.00000    7476.26946  
59.540  7305.00000    7494.32810  
59.560  7146.00000    7516.86561  
59.580  7173.00000    7544.20197  
59.600  7150.00000    7575.67393  
59.620  7349.00000    7609.68499  
59.640  7373.00000    7646.94394  
59.660  7520.00000    7693.05899  
59.680  7414.00000    7752.99175  
59.700  7362.00000    7824.35974  
59.720  7492.00000    7906.41234  
59.740  7737.00000    8010.70051  
59.760  7583.00000    8153.23886  
59.780  7550.00000    8327.94551  
59.800  7631.00000    8493.23730  
59.820  7855.00000    8593.48412  
59.840  7799.00000    8600.04758  
59.860  7966.00000    8539.16524  
59.880  8058.00000    8455.70841  
59.900  8063.00000    8363.94533  
59.920  7890.00000    8283.25415  
59.940  7937.00000    8239.68965  
59.960  7826.00000    8220.90594  
59.980  7854.00000    8185.08867  
60.000  7754.00000    8107.47169  
60.020  7684.00000    8003.70552  
60.040  7653.00000    7903.27660  
60.060  7789.00000    7814.27927  
60.080  7462.00000    7736.36887  
60.100  7542.00000    7677.93388  
60.120  7512.00000    7642.99183  
60.140  7403.00000    7625.60528  
60.160  7519.00000    7620.27974  
60.180  7288.00000    7626.13925  
60.200  7414.00000    7639.27731  
60.220  7404.00000    7648.89414  
60.240  7343.00000    7644.90870  
60.260  7315.00000    7627.07970  
60.280  7364.00000    7605.49142  
60.300  7321.00000    7592.03506  
60.320  7390.00000    7593.01736  
60.340  7398.00000    7608.90532  
60.360  7551.00000    7636.02554  
60.380  7392.00000    7668.32828  
60.400  7539.00000    7701.55233  
60.420  7356.00000    7737.21741  
60.440  7545.00000    7780.18237  
60.460  7420.00000    7827.13295  
60.480  7660.00000    7860.02317  
60.500  7423.00000    7860.43008  
60.520  7710.00000    7830.70484  
60.540  7807.00000    7795.44250  
60.560  7822.00000    7776.63396  
60.580  7737.00000    7781.32897  
60.600  7795.00000    7812.27386  
60.620  7771.00000    7866.06755  
60.640  7784.00000    7923.83185  
60.660  7767.00000    7956.51177  
60.680  7790.00000    7947.43621  
60.700  7908.00000    7912.25221  
60.720  7820.00000    7886.43905  
60.740  7850.00000    7885.61862  
60.760  7766.00000    7888.51977  
60.780  7971.00000    7859.86378  
60.800  7827.00000    7787.70896  
60.820  7727.00000    7701.65937  
60.840  7606.00000    7636.36490  
60.860  7629.00000    7595.75824  
60.880  7637.00000    7578.09233  
60.900  7587.00000    7585.49498  
60.920  7333.00000    7612.43882  
60.940  7765.00000    7645.31131  
60.960  7482.00000    7675.28559  
60.980  7664.00000    7710.47922  
61.000  7661.00000    7768.34884  
61.020  7749.00000    7853.84470  
61.040  7896.00000    7959.42435  
61.060  7931.00000    8076.17384  
61.080  8129.00000    8199.84966  
61.100  8389.00000    8339.19079  
61.120  8313.00000    8497.72260  
61.140  8618.00000    8632.70853  
61.160  8811.00000    8656.93949  
61.180  8583.00000    8510.76834  
61.200  8749.00000    8263.01758  
61.220  8547.00000    8061.96361  
61.240  8710.00000    7956.96574  
61.260  8450.00000    7924.96517  
61.280  8297.00000    7941.42170  
61.300  8277.00000    7980.26301  
61.320  8215.00000    7999.22099  
61.340  8140.00000    7954.31932  
61.360  8054.00000    7844.07057    
61.380  8015.00000    7726.91578    
61.400  7821.00000    7653.41514    
61.420  7942.00000    7624.84225    
61.440  7820.00000    7624.12943    
61.460  7824.00000    7635.88827    
61.480  7723.00000    7649.38986    
61.500  7767.00000    7659.31907    
61.520  7811.00000    7668.51990    
61.540  7917.00000    7689.07433    
61.560  8006.00000    7737.15577    
61.580  8135.00000    7824.46187    
61.600  8109.00000    7951.49666    
61.620  8212.00000    8101.97171    
61.640  8353.00000    8241.48639    
61.660  8608.00000    8327.83513    
61.680  8665.00000    8332.11024    
61.700  8740.00000    8268.93472    
61.720  8815.00000    8191.20943    
61.740  8862.00000    8133.34561    
61.760  8873.00000    8097.25117    
61.780  8767.00000    8074.85776    
61.800  8636.00000    8059.51844    
61.820  8532.00000    8049.79031    
61.840  8532.00000    8044.14826    
61.860  8440.00000    8036.85803    
61.880  8349.00000    8031.73740    
61.900  8095.00000    8038.65738    
61.920  8202.00000    8056.88372    
61.940  8170.00000    8073.32780    
61.960  8083.00000    8066.34429    
61.980  7947.00000    8015.73816    
62.000  7957.00000    7920.35130    
62.020  7848.00000    7802.57507    
62.040  7765.00000    7692.00707    
62.060  7788.00000    7606.78686    
62.080  7657.00000    7550.81394    
62.100  7592.00000    7519.84018    
62.120  7488.00000    7503.09041    
62.140  7505.00000    7484.41212    
62.160  7394.00000    7449.12294    
62.180  7303.00000    7393.18960    
62.200  7119.00000    7325.25186    
62.220  7278.00000    7258.36896    
62.240  7179.00000    7200.94221    
62.260  7010.00000    7154.74778    
62.280  6969.00000    7117.50251    
62.300  7120.00000    7086.53636    
62.320  6880.00000    7062.53038    
62.340  6913.00000    7047.55065    
62.360  6700.00000    7040.01752    
62.380  6870.00000    7037.97781    
62.400  6911.00000    7041.21784    
62.420  6829.00000    7050.56036    
62.440  6619.00000    7066.50683    
62.460  6893.00000    7088.31967    
62.480  6724.00000    7113.81051    
62.500  6742.00000    7139.00833    
62.520  6725.00000    7157.33723    
62.540  6833.00000    7162.39387    
62.560  6848.00000    7154.09828    
62.580  6749.00000    7140.44044    
62.600  6890.00000    7133.12293    
62.620  6905.00000    7141.48362    
62.640  6912.00000    7169.43496    
62.660  6904.00000    7213.80006    
62.680  6875.00000    7262.69096    
62.700  6999.00000    7298.26847    
62.720  6960.00000    7307.00487    
62.740  7077.00000    7292.20907    
62.760  7077.00000    7275.64695    
62.780  7123.00000    7282.44249    
62.800  6981.00000    7327.16636    
62.820  7170.00000    7412.06136    
62.840  7127.00000    7522.51838    
62.860  6955.00000    7621.65261    
62.880  7051.00000    7662.81880    
62.900  7128.00000    7622.64191    
62.920  7084.00000    7529.57422    
62.940  7200.00000    7442.22016    
62.960  7020.00000    7392.94655    
62.980  7172.00000    7377.00985    
63.000  6820.00000    7376.90037    
63.020  6960.00000    7378.03757    
63.040  7067.00000    7368.31777    
63.060  6793.00000    7333.77561    
63.080  6928.00000    7268.85530    
63.100  6773.00000    7189.39603    
63.120  6844.00000    7119.33377    
63.140  6796.00000    7067.79303    
63.160  6820.00000    7029.22696    
63.180  6928.00000    6995.82920    
63.200  6686.00000    6965.05531    
63.220  6755.00000    6938.35141    
63.240  6706.00000    6916.08009    
63.260  6626.00000    6896.83832    
63.280  6601.00000    6879.81723    
63.300  6533.00000    6865.01079    
63.320  6582.00000    6852.34848    
63.340  6655.00000    6841.93502    
63.360  6696.00000    6834.49737    
63.380  6756.00000    6831.00951    
63.400  6688.00000    6832.09132    
63.420  6552.00000    6837.77580    
63.440  6615.00000    6847.33210    
63.460  6659.00000    6859.20107    
63.480  6650.00000    6871.67553    
63.500  6907.00000    6884.27073    
63.520  6653.00000    6898.69674    
63.540  6796.00000    6918.01859    
63.560  6919.00000    6944.78742    
63.580  6859.00000    6980.49446    
63.600  6847.00000    7025.82892    
63.620  6818.00000    7079.77266    
63.640  6828.00000    7138.06865    
63.660  7021.00000    7193.90521    
63.680  7075.00000    7241.93941    
63.700  7183.00000    7282.56107    
63.720  7081.00000    7321.84076    
63.740  7193.00000    7367.85790    
63.760  7261.00000    7425.78751    
63.780  7394.00000    7491.30743    
63.800  7446.00000    7549.80855    
63.820  7317.00000    7588.54673    
63.840  7607.00000    7611.23965    
63.860  7736.00000    7635.46429    
63.880  7612.00000    7674.31358    
63.900  7563.00000    7729.69585    
63.920  7593.00000    7798.07059    
63.940  7604.00000    7869.59167    
63.960  7642.00000    7925.08403    
63.980  7631.00000    7939.34433    
64.000  7650.00000    7898.90636    
64.020  7775.00000    7821.72965    
64.040  7569.00000    7745.15496    
64.060  7736.00000    7691.77682    
64.080  7636.00000    7658.51579    
64.100  7696.00000    7628.47759    
64.120  7677.00000    7592.04631    
64.140  7489.00000    7551.07631    
64.160  7625.00000    7499.30797    
64.180  7418.00000    7430.47960    
64.200  7672.00000    7355.12299    
64.220  7391.00000    7294.01088    
64.240  7283.00000    7260.56493    
64.260  7402.00000    7252.88010    
64.280  7255.00000    7255.78607    
64.300  7275.00000    7250.47804    
64.320  7268.00000    7222.76758    
64.340  7152.00000    7166.53110    
64.360  7353.00000    7091.18944    
64.380  7041.00000    7017.79878    
64.400  7164.00000    6963.75734    
64.420  7169.00000    6934.89682    
64.440  6970.00000    6925.75437    
64.460  6876.00000    6923.27792    
64.480  6810.00000    6913.20355    
64.500  6879.00000    6889.08379    
64.520  6903.00000    6854.96956    
64.540  6884.00000    6818.18653    
64.560  6982.00000    6786.20241    
64.580  6821.00000    6763.87552    
64.600  6588.00000    6752.01235    
64.620  6849.00000    6748.37609    
64.640  6750.00000    6749.88360    
64.660  6639.00000    6755.12586    
64.680  6759.00000    6766.32753    
64.700  6752.00000    6787.42343    
64.720  6773.00000    6818.66283    
64.740  6764.00000    6855.70435    
64.760  6796.00000    6892.36179    
64.780  6883.00000    6924.54470    
64.800  6869.00000    6954.07921    
64.820  6952.00000    6989.00820    
64.840  7305.00000    7037.80429    
64.860  7239.00000    7099.64126    
64.880  7131.00000    7158.04788    
64.900  7200.00000    7186.44019    
64.920  7206.00000    7166.61963    
64.940  7398.00000    7107.45148    
64.960  7237.00000    7038.59411    
64.980  7351.00000    6984.13445    
65.000  7152.00000    6953.54239    
65.020  7140.00000    6946.23585    
65.040  7260.00000    6953.79985    
65.060  7073.00000    6961.01410    
65.080  7049.00000    6951.57661    
65.100  7155.00000    6918.35883    
65.120  7055.00000    6869.75448    
65.140  7091.00000    6822.89549    
65.160  7101.00000    6789.59486    
65.180  6907.00000    6771.08321    
65.200  6894.00000    6761.78338    
65.220  6857.00000    6754.45668    
65.240  6889.00000    6744.35398    
65.260  6885.00000    6731.50201    
65.280  6826.00000    6719.75816    
65.300  6880.00000    6713.18208    
65.320  6853.00000    6712.83455    
65.340  6777.00000    6716.44091    
65.360  6843.00000    6719.99900    
65.380  6881.00000    6719.89314    
65.400  6874.00000    6714.58978    
65.420  6627.00000    6704.77484    
65.440  6797.00000    6692.08922    
65.460  6663.00000    6678.39037    
65.480  6771.00000    6665.90289    
65.500  6691.00000    6656.98849    
65.520  6778.00000    6653.33219    
65.540  6824.00000    6655.63195    
65.560  6872.00000    6664.39302    
65.580  6823.00000    6680.77388    
65.600  6647.00000    6706.21206    
65.620  6855.00000    6741.37061    
65.640  6768.00000    6785.55331    
65.660  6723.00000    6834.67563    
65.680  6770.00000    6876.65014    
65.700  6836.00000    6891.81359    
65.720  6839.00000    6863.78634    
65.740  6876.00000    6798.98730    
65.760  7069.00000    6731.98903    
65.780  6884.00000    6690.30741    
65.800  6760.00000    6674.79372    
65.820  6724.00000    6678.38432    
65.840  6783.00000    6694.95681    
65.860  6911.00000    6717.08513    
65.880  6666.00000    6734.64169    
65.900  6808.00000    6738.34492    
65.920  6765.00000    6727.22017    
65.940  6759.00000    6712.21858    
65.960  6898.00000    6703.86131    
65.980  6737.00000    6701.77201    
66.000  6689.00000    6703.42801    
66.020  6613.00000    6711.74460    
66.040  6760.00000    6730.96257    
66.060  6735.00000    6760.54036    
66.080  6805.00000    6793.92247    
66.100  6861.00000    6821.27666    
66.120  6965.00000    6834.32687    
66.140  6986.00000    6831.29022    
66.160  6854.00000    6818.73415    
66.180  6984.00000    6808.50821    
66.200  7012.00000    6810.90412    
66.220  7073.00000    6827.98577    
66.240  6898.00000    6852.73011    
66.260  7153.00000    6874.41561    
66.280  7030.00000    6886.44726    
66.300  7118.00000    6888.97580    
66.320  7146.00000    6886.62757    
66.340  7216.00000    6889.13600    
66.360  7217.00000    6906.82996    
66.380  7294.00000    6944.11387    
66.400  7513.00000    6998.13129    
66.420  7310.00000    7060.95360    
66.440  7493.00000    7120.41784    
66.460  7405.00000    7160.86480    
66.480  7639.00000    7170.52326    
66.500  7472.00000    7151.41254    
66.520  7582.00000    7118.65761    
66.540  7523.00000    7085.52633    
66.560  7280.00000    7052.62897    
66.580  7500.00000    7019.12892    
66.600  7552.00000    6990.87347    
66.620  7575.00000    6974.65572    
66.640  7454.00000    6970.66867    
66.660  7587.00000    6972.54362    
66.680  7734.00000    6973.94155    
66.700  7329.00000    6972.53663    
66.720  7477.00000    6966.09867    
66.740  7452.00000    6947.86940    
66.760  7656.00000    6911.90375    
66.780  7538.00000    6861.18428    
66.800  7504.00000    6805.16126    
66.820  7493.00000    6751.72825    
66.840  7288.00000    6705.65155    
66.860  7305.00000    6670.96179    
66.880  7298.00000    6649.61608    
66.900  7216.00000    6639.19351    
66.920  7087.00000    6635.25109    
66.940  7054.00000    6634.27398    
66.960  7011.00000    6635.61520    
66.980  7111.00000    6640.64668    
67.000  6953.00000    6648.43846    
67.020  6833.00000    6653.01623    
67.040  7028.00000    6646.64454    
67.060  6939.00000    6626.51437    
67.080  6846.00000    6598.94566    
67.100  6941.00000    6575.49199    
67.120  6860.00000    6564.20934    
67.140  6829.00000    6567.67944    
67.160  6781.00000    6586.15144    
67.180  6701.00000    6619.78128    
67.200  6866.00000    6666.79093    
67.220  6671.00000    6717.96202    
67.240  6647.00000    6755.05195    
67.260  6711.00000    6760.46688    
67.280  6785.00000    6732.75709    
67.300  6784.00000    6692.30246    
67.320  6859.00000    6663.20416    
67.340  6645.00000    6653.60529    
67.360  6696.00000    6664.69534    
67.380  6589.00000    6698.50767    
67.400  6656.00000    6755.47746    
67.420  6588.00000    6827.57860    
67.440  6625.00000    6892.13646    
67.460  6716.00000    6917.06591    
67.480  6711.00000    6881.68849    
67.500  6787.00000    6800.84967    
67.520  6726.00000    6719.47772    
67.540  6652.00000    6670.19685    
67.560  6712.00000    6657.66857    
67.580  6590.00000    6676.91933    
67.600  6810.00000    6721.49969    
67.620  6681.00000    6778.88299    
67.640  6709.00000    6826.53675    
67.660  6705.00000    6838.59987    
67.680  6594.00000    6804.47838    
67.700  6673.00000    6746.03864    
67.720  6741.00000    6705.12651    
67.740  6804.00000    6709.49110    
67.760  6649.00000    6760.40805    
67.780  6830.00000    6838.92542    
67.800  6738.00000    6911.82705    
67.820  6962.00000    6944.18724    
67.840  6944.00000    6919.27776    
67.860  6931.00000    6843.44360    
67.880  6874.00000    6748.58550    
67.900  6950.00000    6681.52025    
67.920  7075.00000    6662.07030    
67.940  6915.00000    6687.68976    
67.960  6973.00000    6745.70229    
67.980  6716.00000    6813.55931    
68.000  6785.00000    6860.78486    
68.020  6824.00000    6862.42216    
68.040  6765.00000    6815.98748    
68.060  6873.00000    6744.54014    
68.080  6868.00000    6684.14804    
68.100  6740.00000    6659.26475    
68.120  6879.00000    6672.22996    
68.140  6725.00000    6714.98486    
68.160  6642.00000    6774.27673    
68.180  6680.00000    6831.30515    
68.200  6623.00000    6865.58868    
68.220  6745.00000    6864.70158    
68.240  6814.00000    6832.13394    
68.260  6684.00000    6783.37538    
68.280  6686.00000    6734.04775    
68.300  6770.00000    6694.03968    
68.320  6609.00000    6668.53623    
68.340  6413.00000    6658.86496    
68.360  6689.00000    6662.91897    
68.380  6584.00000    6676.71499    
68.400  6483.00000    6697.20291    
68.420  6615.00000    6724.85057    
68.440  6688.00000    6762.30743    
68.460  6543.00000    6807.79706    
68.480  6599.00000    6849.60228    
68.500  6436.00000    6870.30607    
68.520  6572.00000    6860.83573    
68.540  6635.00000    6832.16591    
68.560  6704.00000    6806.29962    
68.580  6547.00000    6791.68134    
68.600  6615.00000    6776.50664    
68.620  6784.00000    6748.04005    
68.640  6517.00000    6713.95037    
68.660  6413.00000    6692.03817    
68.680  6706.00000    6680.30592    
68.700  6449.00000    6665.02016    
68.720  6745.00000    6641.93399    
68.740  6575.00000    6620.72316    
68.760  6582.00000    6611.51989    
68.780  6474.00000    6614.33803    
68.800  6703.00000    6620.90210    
68.820  6473.00000    6624.82046    
68.840  6519.00000    6628.54086    
68.860  6690.00000    6635.44268    
68.880  6622.00000    6639.84497    
68.900  6556.00000    6633.00847    
68.920  6816.00000    6612.83351    
68.940  6623.00000    6586.52589    
68.960  6828.00000    6565.86018    
68.980  6796.00000    6561.01715    
69.000  6784.00000    6577.92557    
69.020  6749.00000    6620.64619    
69.040  6914.00000    6695.07740    
69.060  6933.00000    6810.58025    
69.080  6940.00000    6975.06115    
69.100  7120.00000    7178.69404    
69.120  7330.00000    7376.52360    
69.140  7377.00000    7497.52046    
69.160  7553.00000    7491.14217    
69.180  7449.00000    7378.36573    
69.200  7413.00000    7235.21239    
69.220  7675.00000    7114.49759    
69.240  7683.00000    7029.53729    
69.260  7516.00000    6999.75903    
69.280  7378.00000    7048.82611    
69.300  7343.00000    7162.95222    
69.320  7324.00000    7301.35087    
69.340  7484.00000    7416.60373    
69.360  7437.00000    7476.56068    
69.380  7395.00000    7477.12999    
69.400  7544.00000    7426.34854    
69.420  7399.00000    7326.73635    
69.440  7420.00000    7192.51900    
69.460  7359.00000    7064.67998    
69.480  7269.00000    6980.95242    
69.500  7218.00000    6949.23764    
69.520  7235.00000    6959.51944    
69.540  7172.00000    6993.74373    
69.560  7168.00000    7027.79352    
69.580  7129.00000    7036.58389    
69.600  7058.00000    7005.90767    
69.620  7127.00000    6941.12147    
69.640  7174.00000    6858.52324    
69.660  7090.00000    6773.77183    
69.680  7016.00000    6697.92059    
69.700  6781.00000    6636.98556    
69.720  6818.00000    6592.61071    
69.740  6729.00000    6561.57479    
69.760  6886.00000    6536.40737    
69.780  6718.00000    6509.69489    
69.800  6817.00000    6480.06027    
69.820  6631.00000    6452.48893    
69.840  6668.00000    6430.68478    
69.860  6536.00000    6412.65391    
69.880  6531.00000    6394.06165    
69.900  6439.00000    6372.34928    
69.920  6582.00000    6348.67860    
69.940  6426.00000    6327.10660    
69.960  6360.00000    6311.13255    
69.980  6310.00000    6301.87348    
70.000  6389.00000    6298.71505    
70.020  6477.00000    6300.22451    
70.040  6410.00000    6304.94221    
70.060  6417.00000    6312.26411    
70.080  6416.00000    6322.75434    
70.100  6588.00000    6337.29915    
70.120  6478.00000    6356.33360    
70.140  6394.00000    6380.18797    
70.160  6343.00000    6409.44039    
70.180  6370.00000    6444.47696    
70.200  6330.00000    6483.21243    
70.220  6420.00000    6519.27036    
70.240  6487.00000    6546.19702    
70.260  6357.00000    6566.22913    
70.280  6431.00000    6592.63171    
70.300  6503.00000    6636.74371    
70.320  6687.00000    6692.41245    
70.340  6634.00000    6737.81072    
70.360  6699.00000    6752.27157    
70.380  6716.00000    6735.02871    
70.400  6635.00000    6708.05428    
70.420  6802.00000    6693.72318    
70.440  6775.00000    6695.45011    
70.460  6690.00000    6706.86549    
70.480  6761.00000    6725.37914    
70.500  6726.00000    6752.88287    
70.520  6750.00000    6787.60952    
70.540  6685.00000    6819.61531    
70.560  6652.00000    6834.00161    
70.580  6591.00000    6818.46067    
70.600  6819.00000    6771.58088    
70.620  6707.00000    6704.15709    
70.640  6842.00000    6632.75368    
70.660  6702.00000    6571.81568    
70.680  6572.00000    6527.82621    
70.700  6453.00000    6500.75537    
70.720  6563.00000    6488.56072    
70.740  6547.00000    6488.44609    
70.760  6376.00000    6495.24857    
70.780  6498.00000    6499.66101    
70.800  6498.00000    6490.69675    
70.820  6501.00000    6463.64291    
70.840  6234.00000    6426.21185    
70.860  6322.00000    6393.99688    
70.880  6320.00000    6378.49788    
70.900  6237.00000    6381.25555    
70.920  6422.00000    6395.90465    
70.940  6381.00000    6412.94865    
70.960  6416.00000    6424.95936    
70.980  6303.00000    6428.87740    
71.000  6275.00000    6421.90851    
71.020  6257.00000    6401.65706    
71.040  6240.00000    6373.70070    
71.060  6368.00000    6348.61270    
71.080  6356.00000    6332.69520    
71.100  6414.00000    6326.34847    
71.120  6381.00000    6327.56398    
71.140  6165.00000    6333.46427    
71.160  6233.00000    6340.95269    
71.180  6210.00000    6348.75033    
71.200  6191.00000    6357.43661    
71.220  6398.00000    6368.70468    
71.240  6333.00000    6386.34421    
71.260  6351.00000    6413.90271    
71.280  6214.00000    6450.65855    
71.300  6340.00000    6492.74540    
71.320  6395.00000    6537.91656    
71.340  6480.00000    6585.21777    
71.360  6509.00000    6627.37796    
71.380  6570.00000    6651.36935    
71.400  6528.00000    6652.26892    
71.420  6588.00000    6641.12926    
71.440  6612.00000    6635.19236    
71.460  6675.00000    6640.51166    
71.480  6616.00000    6647.36055    
71.500  6601.00000    6642.57734    
71.520  6811.00000    6625.35338    
71.540  6659.00000    6606.11737    
71.560  6764.00000    6590.06303    
71.580  6578.00000    6574.88919    
71.600  6582.00000    6559.27089    
71.620  6573.00000    6545.64800    
71.640  6724.00000    6537.24058    
71.660  6669.00000    6534.20251    
71.680  6619.00000    6533.51488    
71.700  6570.00000    6531.12633    
71.720  6516.00000    6522.99821    
71.740  6594.00000    6506.96635    
71.760  6624.00000    6482.30398    
71.780  6466.00000    6450.70466    
71.800  6505.00000    6418.13424    
71.820  6509.00000    6391.71717    
71.840  6443.00000    6374.91291    
71.860  6373.00000    6366.73037    
71.880  6505.00000    6364.21815    
71.900  6475.00000    6364.32973    
71.920  6343.00000    6363.56973    
71.940  6295.00000    6358.46620    
71.960  6293.00000    6347.62682    
71.980  6088.00000    6332.59517    
72.000  6201.00000    6316.81569    
72.020  6253.00000    6303.97116    
72.040  6183.00000    6296.47808    
72.060  6228.00000    6294.87775    
72.080  6196.00000    6298.39234    
72.100  6167.00000    6306.00228    
72.120  6229.00000    6317.39761    
72.140  6234.00000    6333.33890    
72.160  6270.00000    6354.99492    
72.180  6327.00000    6382.41415    
72.200  6322.00000    6413.00911    
72.220  6254.00000    6441.62709    
72.240  6625.00000    6462.82640    
72.260  6405.00000    6474.08840    
72.280  6539.00000    6477.83660    
72.300  6437.00000    6481.15410    
72.320  6342.00000    6493.77383    
72.340  6513.00000    6526.14974    
72.360  6411.00000    6585.76070    
72.380  6465.00000    6670.02810    
72.400  6436.00000    6762.69903    
72.420  6722.00000    6842.64200    
72.440  6565.00000    6901.55402    
72.460  6763.00000    6949.65176    
72.480  6746.00000    6991.63629    
72.500  6822.00000    7005.08093    
72.520  6654.00000    6964.68458    
72.540  6692.00000    6878.12759    
72.560  6801.00000    6783.61763    
72.580  6749.00000    6712.70332    
72.600  6850.00000    6670.16483    
72.620  6826.00000    6644.38752    
72.640  6819.00000    6624.53463    
72.660  6681.00000    6609.36759    
72.680  6740.00000    6601.86112    
72.700  6624.00000    6595.70724    
72.720  6677.00000    6575.60807    
72.740  6688.00000    6533.62287    
72.760  6473.00000    6478.65728    
72.780  6687.00000    6426.85443    
72.800  6750.00000    6387.81056    
72.820  6602.00000    6363.09598    
72.840  6416.00000    6351.84640    
72.860  6532.00000    6354.28427    
72.880  6662.00000    6372.17009    
72.900  6506.00000    6407.97047    
72.920  6535.00000    6462.81485    
72.940  6447.00000    6532.26104    
72.960  6430.00000    6601.90081    
72.980  6553.00000    6649.21783    
73.000  6620.00000    6655.84294    
73.020  6648.00000    6623.32273    
73.040  6681.00000    6573.96874    
73.060  6662.00000    6531.92300    
73.080  6752.00000    6508.58684    
73.100  6602.00000    6503.21557    
73.120  6498.00000    6508.94477    
73.140  6646.00000    6518.56242    
73.160  6829.00000    6528.12231    
73.180  6561.00000    6535.72048    
73.200  6453.00000    6537.72781    
73.220  6461.00000    6530.39526    
73.240  6555.00000    6514.84416    
73.260  6296.00000    6495.48199    
73.280  6445.00000    6474.47236    
73.300  6358.00000    6451.80175    
73.320  6390.00000    6428.56128    
73.340  6448.00000    6406.80218    
73.360  6328.00000    6387.82941    
73.380  6391.00000    6373.12531    
73.400  6298.00000    6365.47105    
73.420  6314.00000    6367.54692    
73.440  6164.00000    6379.02843    
73.460  6353.00000    6394.20561    
73.480  6351.00000    6403.48221    
73.500  6367.00000    6400.41383    
73.520  6246.00000    6389.22544    
73.540  6448.00000    6381.49752    
73.560  6195.00000    6383.11370    
73.580  6359.00000    6388.88037    
73.600  6337.00000    6387.67165    
73.620  6330.00000    6372.28057    
73.640  6335.00000    6346.28297    
73.660  6289.00000    6319.56858    
73.680  6200.00000    6297.51332    
73.700  6255.00000    6278.78414    
73.720  6194.00000    6261.45248    
73.740  6039.00000    6247.44546    
73.760  6132.00000    6240.01356    
73.780  6041.00000    6238.94596    
73.800  6099.00000    6240.10772    
73.820  5960.00000    6238.52187    
73.840  6197.00000    6232.36509    
73.860  6204.00000    6224.82769    
73.880  6208.00000    6221.47004    
73.900  6229.00000    6226.45541    
73.920  6021.00000    6242.24291    
73.940  6183.00000    6271.32423    
73.960  6167.00000    6316.98959    
73.980  6183.00000    6381.09856    
74.000  5995.00000    6457.69608    
74.020  6237.00000    6526.90669    
74.040  6249.00000    6559.81593    
74.060  6189.00000    6538.94673    
74.080  6171.00000    6479.26796    
74.100  6318.00000    6417.92665    
74.120  6206.00000    6380.34865    
74.140  6282.00000    6372.19842    
74.160  6317.00000    6390.76212    
74.180  6294.00000    6433.05488    
74.200  6250.00000    6497.84819    
74.220  6336.00000    6581.72895    
74.240  6424.00000    6669.16780    
74.260  6442.00000    6726.96478    
74.280  6399.00000    6719.64643    
74.300  6381.00000    6642.72464    
74.320  6540.00000    6537.39841    
74.340  6451.00000    6452.90232    
74.360  6423.00000    6404.28709    
74.380  6482.00000    6386.89489    
74.400  6490.00000    6393.76345    
74.420  6270.00000    6419.88305    
74.440  6469.00000    6459.20860    
74.460  6341.00000    6497.91381    
74.480  6403.00000    6513.29452    
74.500  6373.00000    6486.18962    
74.520  6517.00000    6421.46962    
74.540  6346.00000    6348.70859    
74.560  6491.00000    6291.66911    
74.580  6281.00000    6255.15773    
74.600  6330.00000    6235.49095    
74.620  6258.00000    6228.39261    
74.640  6223.00000    6230.38732    
74.660  6175.00000    6237.54692    
74.680  6174.00000    6244.21952    
74.700  6079.00000    6244.22564    
74.720  6157.00000    6234.76023    
74.740  6027.00000    6219.68643    
74.760  6202.00000    6206.07525    
74.780  6109.00000    6197.36669    
74.800  6170.00000    6193.22058    
74.820  6056.00000    6191.67598    
74.840  6235.00000    6190.68346    
74.860  6219.00000    6190.13188    
74.880  6076.00000    6193.19617    
74.900  6104.00000    6203.98924    
74.920  5948.00000    6224.87063    
74.940  6074.00000    6257.49879    
74.960  5948.00000    6303.23798    
74.980  6130.00000    6360.84294    
75.000  6138.00000    6423.37488    
75.020  6387.00000    6478.52659    
75.040  6230.00000    6514.90474    
75.060  6283.00000    6529.76755    
75.080  6387.00000    6528.16159    
75.100  6323.00000    6514.65792    
75.120  6263.00000    6491.80158    
75.140  6486.00000    6464.95441    
75.160  6357.00000    6444.44665    
75.180  6476.00000    6441.17290    
75.200  6544.00000    6461.26684    
75.220  6599.00000    6504.94370    
75.240  6608.00000    6566.97578    
75.260  6565.00000    6635.99593    
75.280  6556.00000    6693.73508    
75.300  6563.00000    6717.69223    
75.320  6613.00000    6691.63605    
75.340  6761.00000    6620.09078    
75.360  6752.00000    6528.09386    
75.380  6827.00000    6442.51635    
75.400  6729.00000    6378.06077    
75.420  6778.00000    6338.18986    
75.440  6723.00000    6321.38755    
75.460  6376.00000    6324.55410    
75.480  6551.00000    6342.51728    
75.500  6519.00000    6366.46289    
75.520  6376.00000    6385.13498    
75.540  6438.00000    6390.34314    
75.560  6452.00000    6382.62707    
75.580  6407.00000    6369.48479    
75.600  6549.00000    6356.57798    
75.620  6337.00000    6342.85782    
75.640  6401.00000    6324.55420    
75.660  6344.00000    6301.48782    
75.680  6428.00000    6277.95163    
75.700  6219.00000    6258.61267    
75.720  6354.00000    6246.05139    
75.740  6421.00000    6241.00689    
75.760  6294.00000    6242.37849    
75.780  6360.00000    6247.21530    
75.800  6215.00000    6252.93791    
75.820  6234.00000    6261.29382    
75.840  6223.00000    6278.68538    
75.860  6324.00000    6310.67383    
75.880  6128.00000    6354.35668    
75.900  6314.00000    6391.54450    
75.920  6263.00000    6395.01962    
75.940  6458.00000    6354.77699    
75.960  6269.00000    6299.01427    
75.980  6295.00000    6263.09108    
76.000  6309.00000    6248.97489    
76.020  6335.00000    6246.44011    
76.040  6292.00000    6250.63179    
76.060  6127.00000    6264.48670    
76.080  6255.00000    6293.64449    
76.100  6276.00000    6338.40918    
76.120  6258.00000    6387.80642    
76.140  6345.00000    6421.97810    
76.160  6408.00000    6426.06266    
76.180  6282.00000    6405.65401    
76.200  6443.00000    6381.20880    
76.220  6261.00000    6367.28977    
76.240  6484.00000    6369.49206    
76.260  6533.00000    6389.85316    
76.280  6483.00000    6427.41027    
76.300  6460.00000    6473.52214    
76.320  6447.00000    6510.48267    
76.340  6455.00000    6521.62211    
76.360  6474.00000    6505.55886    
76.380  6339.00000    6478.78563    
76.400  6701.00000    6462.89822    
76.420  6708.00000    6473.72427    
76.440  6633.00000    6517.22437    
76.460  6646.00000    6583.34739    
76.480  6556.00000    6643.09558    
76.500  6497.00000    6664.03095    
76.520  6655.00000    6635.56448    
76.540  6614.00000    6577.54022    
76.560  6520.00000    6523.62114    
76.580  6647.00000    6488.93829    
76.600  6561.00000    6478.50483    
76.620  6518.00000    6498.67758    
76.640  6578.00000    6553.43068    
76.660  6539.00000    6637.90868    
76.680  6523.00000    6733.30110    
76.700  6612.00000    6807.45876    
76.720  6638.00000    6828.73820    
76.740  6491.00000    6787.84884    
76.760  6591.00000    6706.04157    
76.780  6490.00000    6619.57013    
76.800  6607.00000    6551.68323    
76.820  6610.00000    6504.67004    
76.840  6524.00000    6470.83928    
76.860  6449.00000    6443.70904    
76.880  6462.00000    6423.02083    
76.900  6244.00000    6410.62445    
76.920  6321.00000    6402.70755    
76.940  6375.00000    6390.37974    
76.960  6377.00000    6367.99155    
76.980  6267.00000    6337.59933    
77.000  6321.00000    6306.10121    
77.020  6206.00000    6279.41967    
77.040  6052.00000    6259.10236    
77.060  6073.00000    6242.57648    
77.080  6274.00000    6225.89167    
77.100  6092.00000    6207.17124    
77.120  6007.00000    6187.89274    
77.140  6007.00000    6171.09551    
77.160  6139.00000    6159.40673    
77.180  6330.00000    6154.70644    
77.200  6144.00000    6157.75373    
77.220  6044.00000    6167.15782    
77.240  6077.00000    6178.85248    
77.260  6098.00000    6187.46860    
77.280  5988.00000    6189.80679    
77.300  6068.00000    6187.66328    
77.320  6039.00000    6185.58791    
77.340  6094.00000    6185.74922    
77.360  6144.00000    6186.67903    
77.380  6042.00000    6183.86261    
77.400  6017.00000    6172.68955    
77.420  5895.00000    6154.06874    
77.440  6032.00000    6135.82135    
77.460  6034.00000    6124.51157    
77.480  6108.00000    6119.65178    
77.500  5992.00000    6118.08725    
77.520  5981.00000    6118.55946    
77.540  5940.00000    6122.25491    
77.560  6027.00000    6130.34476    
77.580  6055.00000    6141.65865    
77.600  6051.00000    6152.02757    
77.620  6124.00000    6155.46635    
77.640  6000.00000    6147.93114    
77.660  6039.00000    6131.32287    
77.680  6000.00000    6112.53517    
77.700  6076.00000    6098.11203    
77.720  5934.00000    6091.33845    
77.740  6112.00000    6093.27489    
77.760  6173.00000    6104.29031    
77.780  6089.00000    6124.67475    
77.800  6069.00000    6154.48974    
77.820  5977.00000    6192.71444    
77.840  6138.00000    6235.91746    
77.860  6038.00000    6277.15615    
77.880  6170.00000    6306.46223    
77.900  6189.00000    6314.21187    
77.920  6145.00000    6296.78473    
77.940  6186.00000    6260.42456    
77.960  6144.00000    6219.62129    
77.980  6290.00000    6189.10429    
78.000  6261.00000    6175.79080    
78.020  6178.00000    6181.22735    
78.040  6192.00000    6205.17729    
78.060  6156.00000    6245.24881    
78.080  6128.00000    6294.21786    
78.100  6255.00000    6338.61123    
78.120  6234.00000    6362.82021    
78.140  6415.00000    6357.35560    
78.160  6215.00000    6326.21311    
78.180  6277.00000    6286.64542    
78.200  6290.00000    6255.21712    
78.220  6193.00000    6238.43913    
78.240  6270.00000    6230.33495    
78.260  6144.00000    6222.75303    
78.280  6172.00000    6215.41988    
78.300  6347.00000    6213.10275    
78.320  6233.00000    6216.45242    
78.340  6272.00000    6222.45408    
78.360  6134.00000    6229.18218    
78.380  6131.00000    6239.40565    
78.400  6329.00000    6261.29924    
78.420  6114.00000    6301.83739    
78.440  6337.00000    6355.81352    
78.460  6290.00000    6401.28700    
78.480  6324.00000    6410.81046    
78.500  6265.00000    6376.79307    
78.520  6371.00000    6321.63509    
78.540  6267.00000    6272.15875    
78.560  6343.00000    6237.84127    
78.580  6261.00000    6216.97397    
78.600  6324.00000    6206.89164    
78.620  6299.00000    6207.35992    
78.640  6407.00000    6219.29062    
78.660  6322.00000    6241.09297    
78.680  6271.00000    6265.40541    
78.700  6332.00000    6280.03554    
78.720  6267.00000    6275.35916    
78.740  6242.00000    6253.34518    
78.760  6247.00000    6226.44323    
78.780  6359.00000    6206.35710    
78.800  6247.00000    6197.50696    
78.820  6238.00000    6197.61253    
78.840  6289.00000    6199.33568    
78.860  6198.00000    6194.87900    
78.880  6304.00000    6183.58921    
78.900  6314.00000    6172.51142    
78.920  6263.00000    6165.33511    
78.940  6065.00000    6157.81348    
78.960  6215.00000    6148.15121    
78.980  6241.00000    6142.82646    
79.000  6228.00000    6147.25133    
79.020  6269.00000    6158.09918    
79.040  6172.00000    6167.81554    
79.060  6168.00000    6171.56134    
79.080  6293.00000    6169.81054    
79.100  6168.00000    6166.18898    
79.120  6369.00000    6165.16671    
79.140  6173.00000    6170.30932    
79.160  6227.00000    6180.61932    
79.180  6209.00000    6191.34374    
79.200  6111.00000    6200.46229    
79.220  6180.00000    6209.82313    
79.240  6118.00000    6217.60025    
79.260  6183.00000    6215.23056    
79.280  6112.00000    6196.64800    
79.300  6168.00000    6166.94946    
79.320  6091.00000    6137.65014    
79.340  6212.00000    6116.63456    
79.360  6164.00000    6105.34139    
79.380  6104.00000    6100.58192    
79.400  6083.00000    6097.76698    
79.420  5928.00000    6095.17891    
79.440  6129.00000    6095.26118    
79.460  6103.00000    6100.48966    
79.480  6065.00000    6110.16990    
79.500  5959.00000    6121.68617    
79.520  6077.00000    6134.05524    
79.540  6208.00000    6149.60222    
79.560  6056.00000    6171.97798    
79.580  6046.00000    6202.94802    
79.600  6156.00000    6238.50519    
79.620  6273.00000    6264.90278    
79.640  6203.00000    6262.65781    
79.660  6048.00000    6222.32223    
79.680  6176.00000    6157.38606    
79.700  6182.00000    6093.34306    
79.720  6262.00000    6045.19127    
79.740  6135.00000    6014.71071    
79.760  6272.00000    5998.95835    
79.780  6042.00000    5994.92302    
79.800  5876.00000    6000.37487    
79.820  5997.00000    6013.29741    
79.840  6077.00000    6029.79597    
79.860  6043.00000    6041.72073    
79.880  5974.00000    6038.42961    
79.900  6050.00000    6014.58922    
79.920  5908.00000    5976.77259    
79.940  6026.00000    5938.33205    
79.960  6052.00000    5908.16683    
79.980  5818.00000    5888.16003    
80.000  6014.00000    5877.01695    
80.020  5976.00000    5872.87685    
80.040  5925.00000    5873.65848    
80.060  5924.00000    5876.69415    
80.080  5829.00000    5878.66282    
80.100  5782.00000    5876.26893    
80.120  5837.00000    5867.75500    
80.140  5851.00000    5854.32808    
80.160  5887.00000    5840.13791    
80.180  5771.00000    5829.80136    
80.200  5898.00000    5825.28596    
80.220  5785.00000    5825.96817    
80.240  5869.00000    5829.97759    
80.260  5955.00000    5835.37444    
80.280  5894.00000    5840.91021    
80.300  5869.00000    5845.52678    
80.320  5793.00000    5847.59012    
80.340  5815.00000    5845.75765    
80.360  5841.00000    5839.82416    
80.380  5923.00000    5831.31345    
80.400  5924.00000    5823.23855    
80.420  5664.00000    5818.46530    
80.440  5824.00000    5818.20761    
80.460  5770.00000    5822.28673    
80.480  5891.00000    5830.18563    
80.500  5847.00000    5841.77756    
80.520  5807.00000    5857.36246    
80.540  5824.00000    5876.78290    
80.560  5785.00000    5898.15070    
80.580  5828.00000    5917.42841    
80.600  5737.00000    5929.39580    
80.620  5789.00000    5930.22222    
80.640  5844.00000    5920.17796    
80.660  5862.00000    5903.84447    
80.680  5862.00000    5887.57616    
80.700  5868.00000    5876.89845    
80.720  5962.00000    5875.82098    
80.740  5828.00000    5887.54877    
80.760  5874.00000    5914.82863    
80.780  5977.00000    5958.20847    
80.800  6052.00000    6011.95187    
80.820  5873.00000    6061.37689    
80.840  6021.00000    6088.01167    
80.860  5886.00000    6082.75900    
80.880  6116.00000    6053.80962    
80.900  6017.00000    6016.97161    
80.920  6023.00000    5981.73911    
80.940  5954.00000    5951.88651    
80.960  6164.00000    5932.22962    
80.980  6151.00000    5928.00409    
81.000  6069.00000    5940.53494    
81.020  6026.00000    5966.76937    
81.040  6192.00000    5999.06059    
81.060  6015.00000    6024.09553    
81.080  5962.00000    6026.59462    
81.100  6245.00000    6000.57153    
81.120  5926.00000    5956.96347    
81.140  6022.00000    5913.67050    
81.160  6138.00000    5880.90768    
81.180  5892.00000    5860.49116    
81.200  6034.00000    5852.11328    
81.220  5792.00000    5855.09505    
81.240  6130.00000    5865.96410    
81.260  5903.00000    5877.95680    
81.280  5918.00000    5884.11824    
81.300  5811.00000    5881.05387    
81.320  5946.00000    5869.80393    
81.340  6051.00000    5854.09997    
81.360  5852.00000    5839.16259    
81.380  5893.00000    5829.80854    
81.400  5957.00000    5827.75370    
81.420  5916.00000    5831.70667    
81.440  5940.00000    5839.55192    
81.460  5830.00000    5849.63910    
81.480  5869.00000    5860.55286    
81.500  5790.00000    5870.72196    
81.520  5892.00000    5879.18197    
81.540  5915.00000    5886.95545    
81.560  5827.00000    5896.73832    
81.580  5950.00000    5910.22767    
81.600  5923.00000    5926.11803    
81.620  5783.00000    5940.78642    
81.640  5868.00000    5949.51539    
81.660  6024.00000    5946.77681    
81.680  6083.00000    5928.40631    
81.700  5981.00000    5897.57918    
81.720  5825.00000    5865.76313    
81.740  6035.00000    5841.52121    
81.760  6002.00000    5824.97781    
81.780  5895.00000    5813.12071    
81.800  5867.00000    5804.30998    
81.820  5855.00000    5798.39173    
81.840  5982.00000    5794.71499    
81.860  5769.00000    5791.26237    
81.880  5783.00000    5785.30299    
81.900  5946.00000    5774.22427    
81.920  5817.00000    5756.35422    
81.940  5942.00000    5732.75335    
81.960  5797.00000    5708.31098    
81.980  5797.00000    5688.18586    
82.000  5620.00000    5673.82271    
82.020  5667.00000    5663.82151    
82.040  5774.00000    5656.71168    
82.060  5669.00000    5652.15942    
82.080  5694.00000    5650.56359    
82.100  5791.00000    5652.21752    
82.120  5606.00000    5656.92416    
82.140  5550.00000    5664.15064    
82.160  5768.00000    5673.34197    
82.180  5763.00000    5683.61739    
82.200  5766.00000    5692.86550    
82.220  5692.00000    5697.92980    
82.240  5663.00000    5697.57602    
82.260  5727.00000    5695.02108    
82.280  5776.00000    5694.23504    
82.300  5766.00000    5696.03964    
82.320  5632.00000    5700.61611    
82.340  5850.00000    5709.05925    
82.360  5804.00000    5722.66592    
82.380  5671.00000    5742.82972    
82.400  5853.00000    5771.22028    
82.420  5723.00000    5807.26258    
82.440  5813.00000    5843.30639    
82.460  5791.00000    5864.37053    
82.480  5772.00000    5857.59048    
82.500  5749.00000    5824.90548    
82.520  5791.00000    5782.12860    
82.540  5762.00000    5743.79129    
82.560  5901.00000    5715.67049    
82.580  5884.00000    5698.41522    
82.600  5684.00000    5691.47377    
82.620  5772.00000    5694.50666    
82.640  5700.00000    5707.84519    
82.660  5845.00000    5731.91700    
82.680  5735.00000    5764.92458    
82.700  5704.00000    5800.30569    
82.720  5639.00000    5827.35417    
82.740  5748.00000    5836.56985    
82.760  5738.00000    5825.98051    
82.780  5733.00000    5801.81211    
82.800  5712.00000    5772.92064    
82.820  5503.00000    5744.28886    
82.840  5556.00000    5715.28367    
82.860  5573.00000    5684.70242    
82.880  5462.00000    5656.14566    
82.900  5639.00000    5635.58577    
82.920  5333.00000    5625.51786    
82.940  5648.00000    5624.82157    
82.960  5499.00000    5630.65284    
82.980  5601.00000    5639.19998    
83.000  5467.00000    5646.46313    
83.020  5570.00000    5649.60750    
83.040  5437.00000    5647.76948    
83.060  5449.00000    5641.18851    
83.080  5472.00000    5629.91157    
83.100  5380.00000    5614.46323    
83.120  5440.00000    5597.53315    
83.140  5522.00000    5583.43603    
83.160  5476.00000    5575.42766    
83.180  5680.00000    5574.32435    
83.200  5437.00000    5579.38587    
83.220  5485.00000    5589.24337    
83.240  5574.00000    5602.02735    
83.260  5572.00000    5615.26383    
83.280  5564.00000    5626.27049    
83.300  5542.00000    5633.34616    
83.320  5528.00000    5636.85682    
83.340  5489.00000    5638.76835    
83.360  5659.00000    5640.80681    
83.380  5503.00000    5643.04347    
83.400  5699.00000    5644.03197    
83.420  5620.00000    5642.35393    
83.440  5509.00000    5638.18720    
83.460  5695.00000    5633.48610    
83.480  5637.00000    5630.87440    
83.500  5623.00000    5632.41114    
83.520  5636.00000    5638.63735    
83.540  5613.00000    5647.27037    
83.560  5542.00000    5652.45780    
83.580  5609.00000    5647.61118    
83.600  5731.00000    5632.40300    
83.620  5688.00000    5615.35798    
83.640  5665.00000    5603.91407    
83.660  5573.00000    5598.64465    
83.680  5636.00000    5598.02028    
83.700  5755.00000    5601.51866    
83.720  5623.00000    5609.59868    
83.740  5686.00000    5622.65686    
83.760  5616.00000    5639.98506    
83.780  5650.00000    5658.92694    
83.800  5708.00000    5674.49340    
83.820  5700.00000    5680.46581    
83.840  5683.00000    5672.78737    
83.860  5680.00000    5653.02740    
83.880  5691.00000    5627.87550    
83.900  5850.00000    5605.73663    
83.920  5656.00000    5593.19963    
83.940  5736.00000    5592.92356    
83.960  5676.00000    5604.49800    
83.980  5716.00000    5626.02561    
84.000  5728.00000    5654.73824    
84.020  5701.00000    5687.34954    
84.040  5805.00000    5720.61021    
84.060  6074.00000    5751.36811    
84.080  5848.00000    5775.01014    
84.100  5862.00000    5783.72124    
84.120  5806.00000    5769.04494    
84.140  5842.00000    5731.53903    
84.160  6012.00000    5686.19415    
84.180  5761.00000    5647.90656    
84.200  5912.00000    5619.71788    
84.220  5613.00000    5600.28711    
84.240  5689.00000    5588.71429    
84.260  5753.00000    5584.13621    
84.280  5591.00000    5585.49448    
84.300  5677.00000    5592.08710    
84.320  5596.00000    5603.48344    
84.340  5702.00000    5618.02744    
84.360  5845.00000    5630.99558    
84.380  5755.00000    5635.16735    
84.400  5761.00000    5625.76347    
84.420  5803.00000    5605.29328    
84.440  5574.00000    5581.63198    
84.460  5704.00000    5562.47840    
84.480  5733.00000    5551.85224    
84.500  5543.00000    5549.58834    
84.520  5657.00000    5552.44096    
84.540  5600.00000    5555.74260    
84.560  5629.00000    5555.02534    
84.580  5586.00000    5546.95252    
84.600  5609.00000    5530.78263    
84.620  5660.00000    5511.02158    
84.640  5722.00000    5494.62566    
84.660  5627.00000    5483.23059    
84.680  5536.00000    5475.12166    
84.700  5432.00000    5470.04484    
84.720  5655.00000    5469.51410    
84.740  5564.00000    5474.23754    
84.760  5421.00000    5482.53914    
84.780  5524.00000    5490.77788    
84.800  5517.00000    5494.93644    
84.820  5565.00000    5492.38381    
84.840  5511.00000    5482.63670    
84.860  5546.00000    5467.18288    
84.880  5499.00000    5449.37086    
84.900  5651.00000    5432.97460    
84.920  5495.00000    5419.65722    
84.940  5521.00000    5409.35800    
84.960  5567.00000    5401.81435    
84.980  5480.00000    5396.87742    
85.000  5389.00000    5394.15631    
85.020  5431.00000    5392.81962    
85.040  5570.00000    5391.78479    
85.060  5522.00000    5390.18652    
85.080  5379.00000    5387.88215    
85.100  5582.00000    5385.54530    
85.120  5374.00000    5384.21077    
85.140  5424.00000    5384.66772    
85.160  5407.00000    5387.16626    
85.180  5526.00000    5391.50873    
85.200  5434.00000    5397.18146    
85.220  5300.00000    5403.23083    
85.240  5472.00000    5408.05292    
85.260  5412.00000    5409.80131    
85.280  5433.00000    5407.51196    
85.300  5484.00000    5401.93366    
85.320  5386.00000    5395.06273    
85.340  5478.00000    5388.92101    
85.360  5453.00000    5384.79089    
85.380  5628.00000    5382.96839    
85.400  5464.00000    5383.01259    
85.420  5631.00000    5384.48563    
85.440  5544.00000    5387.62697    
85.460  5493.00000    5393.25117    
85.480  5458.00000    5401.94028    
85.500  5648.00000    5413.19010    
85.520  5435.00000    5425.02060    
85.540  5572.00000    5434.41677    
85.560  5488.00000    5438.81313    
85.580  5582.00000    5437.89742    
85.600  5566.00000    5433.99696    
85.620  5515.00000    5430.34138    
85.640  5616.00000    5429.31589    
85.660  5587.00000    5432.68565    
85.680  5555.00000    5442.14905    
85.700  5494.00000    5457.75712    
85.720  5514.00000    5475.26785    
85.740  5444.00000    5486.91645    
85.760  5507.00000    5487.81546    
85.780  5510.00000    5481.10726    
85.800  5502.00000    5472.78414    
85.820  5569.00000    5464.95173    
85.840  5651.00000    5458.29055    
85.860  5500.00000    5454.36916    
85.880  5652.00000    5454.94331    
85.900  5522.00000    5460.90538    
85.920  5640.00000    5472.29961    
85.940  5550.00000    5488.87075    
85.960  5516.00000    5509.82137    
85.980  5386.00000    5532.80702    
86.000  5530.00000    5554.03129    
86.020  5661.00000    5570.38021    
86.040  5521.00000    5580.49688    
86.060  5472.00000    5581.78758    
86.080  5490.00000    5569.01853    
86.100  5523.00000    5541.12145    
86.120  5463.00000    5507.05624    
86.140  5375.00000    5478.49988    
86.160  5582.00000    5459.90369    
86.180  5523.00000    5450.49562    
86.200  5599.00000    5448.12730    
86.220  5471.00000    5450.27581    
86.240  5490.00000    5454.28511    
86.260  5510.00000    5458.25075    
86.280  5531.00000    5462.07893    
86.300  5389.00000    5466.84567    
86.320  5389.00000    5472.42513    
86.340  5503.00000    5476.41161    
86.360  5469.00000    5476.13500    
86.380  5386.00000    5471.62024    
86.400  5527.00000    5465.16863    
86.420  5413.00000    5458.47235    
86.440  5487.00000    5452.96863    
86.460  5693.00000    5451.49362    
86.480  5462.00000    5456.37757    
86.500  5505.00000    5465.30147    
86.520  5519.00000    5470.76293    
86.540  5592.00000    5466.96164    
86.560  5566.00000    5457.53371    
86.580  5435.00000    5451.05643    
86.600  5461.00000    5449.48922    
86.620  5489.00000    5447.79404    
86.640  5599.00000    5440.70257    
86.660  5584.00000    5428.16269    
86.680  5469.00000    5414.06873    
86.700  5616.00000    5401.32840    
86.720  5439.00000    5391.33136    
86.740  5520.00000    5385.47664    
86.760  5562.00000    5384.49778    
86.780  5534.00000    5386.58337    
86.800  5479.00000    5387.43155    
86.820  5485.00000    5383.64914    
86.840  5578.00000    5376.02610    
86.860  5584.00000    5368.31818    
86.880  5412.00000    5362.89731    
86.900  5584.00000    5358.53301    
86.920  5529.00000    5354.06060    
86.940  5545.00000    5350.72203    
86.960  5401.00000    5350.61267    
86.980  5457.00000    5354.79903    
87.000  5403.00000    5363.25544    
87.020  5539.00000    5375.37255    
87.040  5312.00000    5390.06660    
87.060  5339.00000    5405.68581    
87.080  5447.00000    5419.97925    
87.100  5438.00000    5430.06799    
87.120  5382.00000    5432.74416    
87.140  5463.00000    5426.03519    
87.160  5523.00000    5411.63521    
87.180  5586.00000    5395.24550    
87.200  5545.00000    5382.63814    
87.220  5330.00000    5376.15692    
87.240  5544.00000    5375.14364    
87.260  5361.00000    5377.60384    
87.280  5359.00000    5381.54002    
87.300  5423.00000    5385.81065    
87.320  5368.00000    5389.71563    
87.340  5416.00000    5392.21360    
87.360  5429.00000    5392.07169    
87.380  5367.00000    5388.37052    
87.400  5285.00000    5380.64753    
87.420  5448.00000    5369.25656    
87.440  5237.00000    5356.02518    
87.460  5392.00000    5343.66690    
87.480  5298.00000    5333.96427    
87.500  5420.00000    5327.02932    
87.520  5294.00000    5322.07523    
87.540  5294.00000    5318.40578    
87.560  5373.00000    5315.98351    
87.580  5355.00000    5315.57153    
87.600  5542.00000    5318.53797    
87.620  5494.00000    5326.56238    
87.640  5231.00000    5340.68617    
87.660  5171.00000    5358.69677    
87.680  5217.00000    5372.55495    
87.700  5204.00000    5371.46795    
87.720  5258.00000    5352.17450    
87.740  5257.00000    5324.12969    
87.760  5315.00000    5299.10743    
87.780  5295.00000    5281.21887    
87.800  5299.00000    5269.38593    
87.820  5195.00000    5261.80455    
87.840  5193.00000    5257.44967    
87.860  5210.00000    5256.10602    
87.880  5348.00000    5258.04038    
87.900  5303.00000    5263.61931    
87.920  5195.00000    5272.56525    
87.940  5149.00000    5282.82594    
87.960  5235.00000    5290.30258    
87.980  5333.00000    5291.26490    
88.000  5206.00000    5286.41107    
88.020  5316.00000    5281.20433    
88.040  5214.00000    5280.94100    
88.060  5204.00000    5286.89496    
88.080  5201.00000    5296.32959    
88.100  5245.00000    5304.17632    
88.120  5042.00000    5306.20688    
88.140  5152.00000    5302.42000    
88.160  5144.00000    5296.21208    
88.180  5230.00000    5290.12053    
88.200  5176.00000    5284.75616    
88.220  5236.00000    5280.22842    
88.240  5272.00000    5277.15594    
88.260  5228.00000    5276.59919    
88.280  5245.00000    5279.41478    
88.300  5256.00000    5285.91239    
88.320  5303.00000    5295.93844    
88.340  5213.00000    5308.96853    
88.360  5237.00000    5323.80509    
88.380  5364.00000    5337.92390    
88.400  5253.00000    5347.56380    
88.420  5144.00000    5349.64711    
88.440  5217.00000    5344.09803    
88.460  5321.00000    5333.38996    
88.480  5388.00000    5319.72906    
88.500  5296.00000    5305.09982    
88.520  5407.00000    5292.29906    
88.540  5250.00000    5283.82905    
88.560  5206.00000    5280.40567    
88.580  5315.00000    5281.43408    
88.600  5331.00000    5285.65277    
88.620  5237.00000    5291.27300    
88.640  5309.00000    5296.31621    
88.660  5329.00000    5299.18521    
88.680  5263.00000    5299.02425    
88.700  5330.00000    5295.72915    
88.720  5204.00000    5289.98827    
88.740  5202.00000    5283.00877    
88.760  5138.00000    5275.80788    
88.780  5358.00000    5269.26164    
88.800  5294.00000    5264.63054    
88.820  5380.00000    5263.37518    
88.840  5228.00000    5266.06465    
88.860  5344.00000    5271.71872    
88.880  5284.00000    5278.11558    
88.900  5274.00000    5282.58489    
88.920  5194.00000    5283.10385    
88.940  5255.00000    5279.27469    
88.960  5219.00000    5272.38243    
88.980  5316.00000    5264.48410    
89.000  5237.00000    5257.33492    
89.020  5286.00000    5251.85745    
89.040  5276.00000    5248.25344    
89.060  5253.00000    5246.31070    
89.080  5236.00000    5245.69860    
89.100  5283.00000    5246.28419    
89.120  5124.00000    5248.16707    
89.140  5335.00000    5251.21723    
89.160  5267.00000    5254.55137    
89.180  5224.00000    5256.66927    
89.200  5254.00000    5256.34888    
89.220  5381.00000    5253.48478    
89.240  5227.00000    5249.08689    
89.260  5289.00000    5244.77343    
89.280  5261.00000    5242.21342    
89.300  5229.00000    5242.32293    
89.320  5295.00000    5245.01358    
89.340  5327.00000    5249.48442    
89.360  5149.00000    5254.55324    
89.380  5239.00000    5259.15286    
89.400  5104.00000    5263.04746    
89.420  5264.00000    5267.32085    
89.440  5220.00000    5274.27213    
89.460  5281.00000    5286.90762    
89.480  5021.00000    5307.48605    
89.500  5146.00000    5333.77069    
89.520  5100.00000    5355.40580    
89.540  5150.00000    5358.47261    
89.560  5226.00000    5340.17744    
89.580  5184.00000    5314.56088    
89.600  5111.00000    5296.00973    
89.620  5246.00000    5288.48917    
89.640  5190.00000    5290.54630    
89.660  5174.00000    5299.82619    
89.680  5176.00000    5313.30607    
89.700  5198.00000    5326.26816    
89.720  5263.00000    5332.79756    
89.740  5230.00000    5329.47565    
89.760  5268.00000    5319.58151    
89.780  5126.00000    5310.33137    
89.800  5339.00000    5303.60691    
89.820  5024.00000    5294.61034    
89.840  5292.00000    5279.81276   
89.860  5185.00000    5262.54182   
89.880  5183.00000    5248.85044   
89.900  5204.00000    5241.78778   
89.920  5065.00000    5241.42022   
89.940  5071.00000    5246.87715   
89.960  5158.00000    5256.92467   
89.980  5082.00000    5269.57654   
90.000  5209.00000    5282.19082   
90.020  5325.00000    5292.49017   
90.040  5093.00000    5299.05097   
90.060  5068.00000    5299.78710   
90.080  5242.00000    5291.31324   
90.100  5160.00000    5273.68850   
90.120  5216.00000    5253.08781   
90.140  5187.00000    5235.35515   
90.160  5076.00000    5222.36662   
90.180  5080.00000    5213.93944   
90.200  5212.00000    5209.49735   
90.220  5322.00000    5208.58161   
90.240  5290.00000    5211.01809   
90.260  5073.00000    5217.00736   
90.280  5193.00000    5227.15491   
90.300  5132.00000    5242.16132   
90.320  5023.00000    5261.61872   
90.340  5026.00000    5282.13935   
90.360  5204.00000    5297.10714   
90.380  5132.00000    5300.44544   
90.400  5088.00000    5291.62269   
90.420  5218.00000    5275.45625   
90.440  5127.00000    5257.66817   
90.460  5202.00000    5241.63911   
90.480  5169.00000    5228.44151   
90.500  5181.00000    5218.10858   
90.520  5197.00000    5210.49701   
90.540  5255.00000    5205.53059   
90.560  5055.00000    5203.21610   
90.580  5217.00000    5203.61677   
90.600  5134.00000    5206.65494   
90.620  5185.00000    5211.63583   
90.640  5176.00000    5216.86778   
90.660  5191.00000    5220.05566   
90.680  5184.00000    5219.62794   
90.700  5075.00000    5215.86313   
90.720  5116.00000    5210.56361   
90.740  5022.00000    5205.65717   
90.760  5267.00000    5202.21464   
90.780  5140.00000    5200.45217   
90.800  5122.00000    5200.10164   
90.820  5178.00000    5200.69347   
90.840  5077.00000    5201.78323   
90.860  5006.00000    5203.16942   
90.880  5121.00000    5204.96845   
90.900  5151.00000    5207.41025   
90.920  5142.00000    5210.53478   
90.940  5082.00000    5214.02653   
90.960  5196.00000    5217.32537   
90.980  5096.00000    5219.99806   
91.000  5088.00000    5222.10135   
91.020  5078.00000    5224.10321   
91.040  5288.00000    5226.42423   
91.060  5181.00000    5229.39246   
91.080  5158.00000    5233.60635   
91.100  5273.00000    5239.75134   
91.120  5119.00000    5247.77142   
91.140  5071.00000    5256.42208   
91.160  5063.00000    5263.44286   
91.180  5126.00000    5266.09559   
91.200  5191.00000    5262.59826   
91.220  5062.00000    5254.13859   
91.240  5136.00000    5244.28957   
91.260  5218.00000    5235.75680   
91.280  5374.00000    5229.58057   
91.300  5183.00000    5226.04056   
91.320  5122.00000    5225.01261   
91.340  5100.00000    5226.03504   
91.360  5103.00000    5228.63406   
91.380  5209.00000    5232.62642   
91.400  5302.00000    5237.75644   
91.420  5240.00000    5243.07952   
91.440  5206.00000    5246.95641   
91.460  5243.00000    5247.38872   
91.480  5221.00000    5242.78061   
91.500  5238.00000    5233.35816   
91.520  5326.00000    5221.66481   
91.540  5206.00000    5210.79238   
91.560  5200.00000    5202.62136   
91.580  5243.00000    5197.84296   
91.600  5293.00000    5196.52975   
91.620  5153.00000    5198.34469   
91.640  5146.00000    5202.62299   
91.660  5202.00000    5208.52316   
91.680  5052.00000    5214.81676   
91.700  5138.00000    5219.06916   
91.720  5310.00000    5217.71128   
91.740  5135.00000    5208.79486   
91.760  5300.00000    5195.20025   
91.780  5110.00000    5182.27857   
91.800  5231.00000    5172.24568   
91.820  5273.00000    5165.36184   
91.840  5182.00000    5161.53152   
91.860  5201.00000    5160.51729   
91.880  5042.00000    5161.97887   
91.900  5108.00000    5165.36059   
91.920  5166.00000    5169.69858   
91.940  5189.00000    5173.67788   
91.960  5190.00000    5176.27825   
91.980  5121.00000    5177.47639   
92.000  5057.00000    5177.65814   
92.020  5148.00000    5176.51507   
92.040  5081.00000    5173.87572   
92.060  5261.00000    5170.95619   
92.080  5336.00000    5169.25840   
92.100  5073.00000    5169.19282   
92.120  5045.00000    5170.54429   
92.140  5231.00000    5172.78399   
92.160  5162.00000    5174.97481   
92.180  5340.00000    5176.38564   
92.200  5330.00000    5177.60978   
92.220  5124.00000    5179.93206   
92.240  5134.00000    5183.10260   
92.260  5168.00000    5185.21180   
92.280  5209.00000    5185.19350   
92.300  5153.00000    5185.02839   
92.320  5117.00000    5188.67756   
92.340  5260.00000    5199.47409   
92.360  5155.00000    5219.41398   
92.380  5266.00000    5247.59568   
92.400  5072.00000    5276.79290   
92.420  5162.00000    5293.05159   
92.440  5234.00000    5285.00151   
92.460  5223.00000    5256.89350   
92.480  5137.00000    5224.59386   
92.500  5275.00000    5197.94681   
92.520  5305.00000    5178.68089   
92.540  5293.00000    5165.39219   
92.560  5210.00000    5155.94790   
92.580  5180.00000    5148.83947   
92.600  5107.00000    5143.89637   
92.620  5120.00000    5141.89301   
92.640  5181.00000    5143.78174   
92.660  5179.00000    5150.31815   
92.680  5053.00000    5161.02907   
92.700  5084.00000    5172.58244   
92.720  5163.00000    5179.05503   
92.740  5095.00000    5176.11992   
92.760  4988.00000    5165.78127   
92.780  5093.00000    5154.23259   
92.800  5113.00000    5145.44574   
92.820  5145.00000    5139.84332   
92.840  5132.00000    5136.32542   
92.860  5154.00000    5133.75554   
92.880  5175.00000    5131.33637   
92.900  5105.00000    5128.59101   
92.920  4892.00000    5125.35619   
92.940  4977.00000    5121.78683   
92.960  5118.00000    5118.25913   
92.980  4943.00000    5115.12147   
93.000  5145.00000    5112.46547   
93.020  5094.00000    5110.18851   
93.040  5144.00000    5108.26213   
93.060  5042.00000    5106.82250   
93.080  5190.00000    5106.00950   
93.100  5101.00000    5105.87342   
93.120  5135.00000    5106.41378   
93.140  5068.00000    5107.57444   
93.160  5185.00000    5109.11018   
93.180  5135.00000    5110.40473   
93.200  5001.00000    5110.53798   
93.220  5069.00000    5108.81421   
93.240  5093.00000    5105.39504   
93.260  5025.00000    5101.21850   
93.280  5082.00000    5097.22873   
93.300  5107.00000    5093.89950   
93.320  5047.00000    5091.38017   
93.340  5125.00000    5089.83126   
93.360  5045.00000    5089.55657   
93.380  5167.00000    5090.94245   
93.400  4954.00000    5094.43483   
93.420  5103.00000    5100.55606   
93.440  5204.00000    5109.83462   
93.460  5105.00000    5122.64557   
93.480  5181.00000    5139.08156   
93.500  5024.00000    5158.83563   
93.520  5166.00000    5180.45991   
93.540  5120.00000    5199.73857   
93.560  4916.00000    5209.62322   
93.580  5157.00000    5205.17232   
93.600  5096.00000    5189.90644   
93.620  5204.00000    5173.60202   
93.640  5251.00000    5163.13447   
93.660  5314.00000    5158.70284   
93.680  5237.00000    5156.36493   
93.700  5214.00000    5153.41704   
93.720  5181.00000    5152.21998   
93.740  5269.00000    5156.98812   
93.760  5185.00000    5168.44585   
93.780  5268.00000    5184.23395   
93.800  5239.00000    5201.42881   
93.820  5323.00000    5218.29395   
93.840  5313.00000    5233.37068   
93.860  5275.00000    5241.85689   
93.880  5272.00000    5235.85707   
93.900  5362.00000    5213.08234   
93.920  5343.00000    5182.89315   
93.940  5270.00000    5157.38988   
93.960  5371.00000    5140.82275   
93.980  5365.00000    5131.36576   
94.000  5198.00000    5126.27721   
94.020  5373.00000    5124.79939   
94.040  5253.00000    5127.87813   
94.060  5227.00000    5135.99991   
94.080  5255.00000    5148.49622   
94.100  5231.00000    5164.25550   
94.120  5079.00000    5182.10641   
94.140  5274.00000    5199.98512   
94.160  5286.00000    5213.68578   
94.180  5210.00000    5217.79534   
94.200  5370.00000    5209.57799   
94.220  5301.00000    5191.63860   
94.240  5179.00000    5169.86342   
94.260  5232.00000    5149.79942   
94.280  5184.00000    5134.92449   
94.300  5258.00000    5126.51355   
94.320  5213.00000    5124.39649   
94.340  5263.00000    5127.29100   
94.360  5240.00000    5132.39712   
94.380  5265.00000    5135.55194   
94.400  5284.00000    5133.67568   
94.420  5180.00000    5127.89915   
94.440  5211.00000    5122.09731   
94.460  5144.00000    5118.11442   
94.480  5194.00000    5115.16187   
94.500  5176.00000    5111.89677   
94.520  5124.00000    5107.57448   
94.540  5191.00000    5101.96816   
94.560  5108.00000    5095.24174   
94.580  5081.00000    5087.97970   
94.600  5131.00000    5080.90537   
94.620  4925.00000    5074.56335   
94.640  5103.00000    5069.14118   
94.660  5166.00000    5064.29338   
94.680  5224.00000    5059.02914   
94.700  5199.00000    5052.15598   
94.720  5019.00000    5043.49612   
94.740  5040.00000    5034.43081   
94.760  5145.00000    5026.65741   
94.780  4976.00000    5020.99238   
94.800  4970.00000    5017.37451   
94.820  5135.00000    5015.29758   
94.840  5168.00000    5014.16114   
94.860  5094.00000    5013.47624   
94.880  5026.00000    5012.94759   
94.900  4939.00000    5012.45703   
94.920  4892.00000    5011.93745   
94.940  5014.00000    5011.22908   
94.960  5117.00000    5010.07673   
94.980  4955.00000    5008.32758   
95.000  5014.00000    5006.10833   
95.020  5040.00000    5003.74019   
95.040  5162.00000    5001.57700   
95.060  4956.00000    4999.97985   
95.080  4996.00000    4999.27207   
95.100  5049.00000    4999.58245   
95.120  5016.00000    5000.72188   
95.140  4978.00000    5002.08549   
95.160  4989.00000    5002.66987   
95.180  4956.00000    5001.52519   
95.200  5093.00000    4998.48499   
95.220  4975.00000    4994.33674   
95.240  4955.00000    4990.16847   
95.260  5066.00000    4986.69977   
95.280  4910.00000    4984.11985   
95.300  4901.00000    4982.29455   
95.320  4932.00000    4981.02208   
95.340  4899.00000    4980.16489   
95.360  5010.00000    4979.70455   
95.380  5024.00000    4979.71433   
95.400  4973.00000    4980.21214   
95.420  5046.00000    4981.06211   
95.440  5189.00000    4982.06015   
95.460  5032.00000    4983.01968   
95.480  4884.00000    4983.76658   
95.500  5009.00000    4984.19522   
95.520  5031.00000    4984.24171   
95.540  4951.00000    4983.74757   
95.560  5103.00000    4982.45045   
95.580  4803.00000    4980.26703   
95.600  5027.00000    4977.58653   
95.620  4877.00000    4975.16943   
95.640  5041.00000    4973.74529   
95.660  5081.00000    4973.75763   
95.680  5040.00000    4975.43420   
95.700  5099.00000    4978.94907   
95.720  5015.00000    4984.49303   
95.740  4859.00000    4992.26627   
95.760  4882.00000    5002.32071   
95.780  4967.00000    5014.11109   
95.800  4862.00000    5025.83566   
95.820  4930.00000    5034.12413   
95.840  4821.00000    5035.23609   
95.860  4868.00000    5028.05928   
95.880  4866.00000    5015.96285   
95.900  4909.00000    5003.99405   
95.920  4857.00000    4994.78004   
95.940  5230.00000    4988.51327   
95.960  4942.00000    4984.49029   
95.980  4930.00000    4982.04073   
96.000  4965.00000    4980.80553   
96.020  5053.00000    4980.63666   
96.040  4936.00000    4981.66278   
96.060  5040.00000    4984.37424   
96.080  4998.00000    4989.33013   
96.100  5078.00000    4996.68849   
96.120  4965.00000    5005.89300   
96.140  4929.00000    5015.62910   
96.160  5118.00000    5024.31028   
96.180  5027.00000    5031.01635   
96.200  5069.00000    5035.85473   
96.220  5023.00000    5038.98230   
96.240  5209.00000    5039.65879   
96.260  5059.00000    5036.75687   
96.280  5177.00000    5030.04430   
96.300  5106.00000    5020.86228   
96.320  5089.00000    5011.18965   
96.340  5052.00000    5002.22066   
96.360  5082.00000    4994.29334   
96.380  5081.00000    4987.64522   
96.400  5033.00000    4982.67747   
96.420  4958.00000    4979.67352   
96.440  5220.00000    4978.62786   
96.460  5239.00000    4979.39663   
96.480  5113.00000    4981.90669   
96.500  5043.00000    4986.18349   
96.520  5079.00000    4992.14292   
96.540  5177.00000    4999.06324   
96.560  5188.00000    5004.86996   
96.580  5129.00000    5006.31429   
96.600  5099.00000    5001.35240   
96.620  5211.00000    4991.73184   
96.640  4921.00000    4981.43682   
96.660  4978.00000    4972.90307   
96.680  5166.00000    4966.60646   
96.700  5138.00000    4962.31407   
96.720  4983.00000    4959.74104   
96.740  5203.00000    4958.69707   
96.760  5108.00000    4959.06395   
96.780  5004.00000    4960.77072   
96.800  5126.00000    4963.74155   
96.820  5039.00000    4967.78385   
96.840  5008.00000    4972.48257   
96.860  5020.00000    4977.18040   
96.880  5134.00000    4981.03071   
96.900  5124.00000    4983.17641   
96.920  5132.00000    4983.24795   
96.940  5040.00000    4981.81826   
96.960  5127.00000    4979.87971   
96.980  5073.00000    4977.85183   
97.000  4956.00000    4975.54851   
97.020  4980.00000    4972.68570   
97.040  5023.00000    4969.14994   
97.060  4988.00000    4965.01254   
97.080  5045.00000    4960.56135   
97.100  4966.00000    4956.38042   
97.120  5059.00000    4953.18054   
97.140  5210.00000    4951.38244   
97.160  4942.00000    4950.95299   
97.180  4998.00000    4951.60271   
97.200  5021.00000    4953.08219   
97.220  5009.00000    4955.31951   
97.240  4954.00000    4958.28874   
97.260  4994.00000    4961.77620   
97.280  5038.00000    4965.36362   
97.300  4935.00000    4968.71862   
97.320  5031.00000    4971.84088   
97.340  5130.00000    4974.87060   
97.360  4941.00000    4977.63459   
97.380  5081.00000    4979.44239   
97.400  5071.00000    4979.27319   
97.420  4852.00000    4976.32477   
97.440  5049.00000    4970.75207   
97.460  5080.00000    4963.90660   
97.480  5083.00000    4957.57932   
97.500  5058.00000    4953.06206   
97.520  4949.00000    4950.86881   
97.540  4844.00000    4950.78940   
97.560  5024.00000    4951.91811   
97.580  4816.00000    4952.96052   
97.600  4956.00000    4953.01342   
97.620  5030.00000    4952.17652   
97.640  4918.00000    4951.30924   
97.660  5018.00000    4951.26552   
97.680  4952.00000    4952.30683   
97.700  4876.00000    4953.94566   
97.720  4868.00000    4955.16992   
97.740  4973.00000    4954.94297   
97.760  5058.00000    4952.80743   
97.780  4828.00000    4949.21121   
97.800  4844.00000    4945.22383   
97.820  5029.00000    4941.91962   
97.840  4993.00000    4939.96471   
97.860  5019.00000    4939.52216   
97.880  4934.00000    4940.29455   
97.900  4940.00000    4941.74330   
97.920  4906.00000    4943.58698   
97.940  4846.00000    4946.14085   
97.960  4933.00000    4949.70397   
97.980  4879.00000    4953.24569   
98.000  4907.00000    4954.41447   
98.020  4819.00000    4952.02500   
98.040  4938.00000    4947.72138   
98.060  4817.00000    4943.77166   
98.080  4873.00000    4940.99445   
98.100  5090.00000    4939.45572   
98.120  4947.00000    4939.16764   
98.140  5014.00000    4939.78809   
98.160  4960.00000    4940.33440   
98.180  5029.00000    4939.77021   
98.200  4866.00000    4937.96195   
98.220  4783.00000    4935.70263   
98.240  5001.00000    4933.98569   
98.260  4946.00000    4933.52138   
98.280  4976.00000    4934.51985   
98.300  4957.00000    4936.56504   
98.320  4884.00000    4938.63192   
98.340  4891.00000    4939.77365   
98.360  4912.00000    4940.09098   
98.380  4833.00000    4940.56874   
98.400  4909.00000    4942.05224   
98.420  5019.00000    4944.87208   
98.440  4944.00000    4949.13785   
98.460  5121.00000    4954.92321   
98.480  4886.00000    4962.12428   
98.500  4879.00000    4970.03870   
98.520  5115.00000    4976.80077   
98.540  4881.00000    4979.53308   
98.560  4998.00000    4976.50399   
98.580  4897.00000    4969.53202   
98.600  5024.00000    4962.42143   
98.620  4831.00000    4957.45366   
98.640  5086.00000    4955.09977   
98.660  5010.00000    4955.10867   
98.680  5118.00000    4957.03839   
98.700  4936.00000    4960.36267   
98.720  4971.00000    4964.42022   
98.740  4854.00000    4968.42273   
98.760  4936.00000    4971.67087   
98.780  4956.00000    4973.92786   
98.800  5006.00000    4975.61399   
98.820  5079.00000    4977.49270   
98.840  4947.00000    4979.93957   
98.860  5036.00000    4982.35267   
98.880  4923.00000    4983.44160   
98.900  5042.00000    4982.47023   
98.920  4915.00000    4980.07082   
98.940  4973.00000    4977.55391   
98.960  5054.00000    4975.93979   
98.980  4877.00000    4975.76737   
99.000  4934.00000    4977.26326   
99.020  5004.00000    4980.40797   
99.040  4985.00000    4984.75494   
99.060  5098.00000    4989.23033   
99.080  4922.00000    4992.48161   
99.100  4957.00000    4993.87044   
99.120  5074.00000    4993.89264   
99.140  4930.00000    4993.41676   
99.160  4920.00000    4993.07292   
99.180  4978.00000    4993.21058   
99.200  5150.00000    4993.93246   
99.220  4931.00000    4995.06086   
99.240  4977.00000    4996.16020   
99.260  5009.00000    4996.77230   
99.280  5003.00000    4996.80178   
99.300  4931.00000    4996.68349   
99.320  5057.00000    4997.08603   
99.340  4963.00000    4998.42939   
99.360  5046.00000    5000.63941   
99.380  4974.00000    5003.22668   
99.400  4982.00000    5005.57571   
99.420  4937.00000    5007.34861   
99.440  4974.00000    5008.77667   
99.460  5079.00000    5010.47158   
99.480  4918.00000    5012.87541   
99.500  4999.00000    5015.90689   
99.520  4874.00000    5018.97595   
99.540  5034.00000    5021.27667   
99.560  4868.00000    5022.19931   
99.580  4962.00000    5021.62327   
99.600  4923.00000    5019.95294   
99.620  5153.00000    5017.99431   
99.640  5029.00000    5016.69551   
99.660  4931.00000    5016.79706   
99.680  4890.00000    5018.68952   
99.700  5109.00000    5022.45444   
99.720  5038.00000    5027.83519   
99.740  4989.00000    5034.07326   
99.760  4993.00000    5039.98388   
99.780  5001.00000    5044.64190   
99.800  4993.00000    5047.92568   
99.820  5120.00000    5049.86921   
99.840  4952.00000    5050.01754   
99.860  4969.00000    5048.24695   
99.880  4898.00000    5045.30508   
99.900  4954.00000    5042.06095   
99.920  5129.00000    5039.07164   
99.940  5001.00000    5037.00125   
99.960  4973.00000    5036.80415   
99.980  5074.00000    5039.31693   
100.00  4984.00000    5044.96352   
100.02  5025.00000    5053.63636   
100.04  5044.00000    5064.53777   
100.06  4967.00000    5076.20265   
100.08  5012.00000    5087.08919   
100.10  5020.00000    5096.47342   
100.12  5035.00000    5104.50527   
100.14  5189.00000    5110.94618   
100.16  4958.00000    5113.90731   
100.18  5140.00000    5110.58558   
100.20  4958.00000    5100.48619   
100.22  5091.00000    5087.45531   
100.24  5010.00000    5076.50763   
100.26  5216.00000    5069.70504   
100.28  4984.00000    5066.19003   
100.30  5160.00000    5063.93789   
100.32  5061.00000    5061.42378   
100.34  4974.00000    5058.76227   
100.36  5063.00000    5057.10626   
100.38  5088.00000    5057.02783   
100.40  5091.00000    5058.02785   
100.42  5021.00000    5059.38609   
100.44  4981.00000    5060.99349   
100.46  5102.00000    5063.17615   
100.48  5006.00000    5065.79926   
100.50  4897.00000    5067.61771   
100.52  5146.00000    5066.72175   
100.54  5211.00000    5062.31291   
100.56  5030.00000    5056.00387   
100.58  5079.00000    5050.23666   
100.60  5040.00000    5045.77478   
100.62  4965.00000    5041.85999   
100.64  4964.00000    5037.86546   
100.66  5040.00000    5033.85045   
100.68  4878.00000    5030.12338   
100.70  5192.00000    5027.05951   
100.72  4992.00000    5024.85533   
100.74  5000.00000    5023.34667   
100.76  5015.00000    5022.24398   
100.78  5020.00000    5021.49343   
100.80  5079.00000    5021.34818   
100.82  5064.00000    5022.14471   
100.84  4904.00000    5024.07656   
100.86  4901.00000    5027.15757   
100.88  4979.00000    5031.27432   
100.90  4918.00000    5035.93339   
100.92  4991.00000    5039.74816   
100.94  5035.00000    5041.03607   
100.96  5039.00000    5039.86377   
100.98  5013.00000    5038.42163   
101.00  4945.00000    5038.86783   
101.02  4866.00000    5042.07614   
101.04  5010.00000    5047.51940   
101.06  4955.00000    5053.38452   
101.08  5013.00000    5057.49269   
101.10  4940.00000    5058.77773   
101.12  4932.00000    5057.48703   
101.14  4851.00000    5054.37353   
101.16  4857.00000    5050.65474   
101.18  4942.00000    5047.58797   
101.20  4993.00000    5045.87364   
101.22  4985.00000    5045.52310   
101.24  4960.00000    5045.86787   
101.26  4879.00000    5045.70096   
101.28  4931.00000    5043.89908   
101.30  4993.00000    5040.36397   
101.32  5028.00000    5036.20226   
101.34  4896.00000    5032.76591   
101.36  5026.00000    5030.82228   
101.38  4945.00000    5030.39713   
101.40  4935.00000    5030.88838   
101.42  4881.00000    5031.35915   
101.44  4873.00000    5031.06736   
101.46  4852.00000    5029.79307   
101.48  4949.00000    5027.68774   
101.50  5167.00000    5025.14118   
101.52  5061.00000    5022.65269   
101.54  4978.00000    5020.61036   
101.56  5032.00000    5019.15648   
101.58  4995.00000    5018.18257   
101.60  5018.00000    5017.43588   
101.62  4944.00000    5016.71698   
101.64  5096.00000    5016.06318   
101.66  5092.00000    5015.76152   
101.68  5089.00000    5016.20656   
101.70  4868.00000    5017.75855   
101.72  4997.00000    5020.64609   
101.74  5045.00000    5024.83741   
101.76  5054.00000    5029.83981   
101.78  4978.00000    5034.55795   
101.80  4942.00000    5037.52685   
101.82  5058.00000    5037.70971   
101.84  4896.00000    5035.29215   
101.86  4892.00000    5031.46234   
101.88  4971.00000    5027.38817   
101.90  4975.00000    5023.59088   
101.92  4940.00000    5020.06254   
101.94  5001.00000    5016.62671   
101.96  5009.00000    5013.19172   
101.98  4916.00000    5009.84834   
102.00  4897.00000    5006.85222   
102.02  4970.00000    5004.51917   
102.04  4964.00000    5003.11076   
102.06  5109.00000    5002.77985   
102.08  4880.00000    5003.55538   
102.10  4996.00000    5005.30079   
102.12  4938.00000    5007.65272   
102.14  5050.00000    5010.02449   
102.16  5012.00000    5011.78835   
102.18  4982.00000    5012.61108   
102.20  5061.00000    5012.63601   
102.22  5080.00000    5012.26181   
102.24  4924.00000    5011.73866   
102.26  4984.00000    5010.97191   
102.28  5046.00000    5009.65865   
102.30  5076.00000    5007.63510   
102.32  5132.00000    5005.13779   
102.34  5066.00000    5002.66695   
102.36  5078.00000    5000.52601   
102.38  4952.00000    4998.51584   
102.40  4851.00000    4996.20527   
102.42  4887.00000    4993.59226   
102.44  5009.00000    4991.36114   
102.46  4883.00000    4990.39669   
102.48  4985.00000    4991.05584   
102.50  5024.00000    4992.65850   
102.52  4998.00000    4993.86194   
102.54  5025.00000    4994.14238   
102.56  5035.00000    4994.30679   
102.58  5037.00000    4994.84754   
102.60  4927.00000    4995.04154   
102.62  5020.00000    4994.18679   
102.64  5070.00000    4992.81590   
102.66  5080.00000    4992.21234   
102.68  5013.00000    4993.03019   
102.70  4954.00000    4994.35862   
102.72  5040.00000    4993.94304   
102.74  5048.00000    4990.20298   
102.76  5080.00000    4984.07477   
102.78  5022.00000    4977.81940   
102.80  5132.00000    4972.95368   
102.82  5163.00000    4970.09007   
102.84  5050.00000    4969.31141   
102.86  5127.00000    4970.25914   
102.88  4995.00000    4972.33548   
102.90  4963.00000    4974.95776   
102.92  5116.00000    4977.43029   
102.94  5035.00000    4978.95128   
102.96  5131.00000    4979.44588   
102.98  5053.00000    4979.98400   
103.00  5102.00000    4982.05691   
103.02  4947.00000    4986.76152   
103.04  4986.00000    4993.78956   
103.06  5016.00000    5000.40424   
103.08  5001.00000    5002.62368   
103.10  5010.00000    4998.90344   
103.12  5182.00000    4991.10416   
103.14  5123.00000    4981.65135   
103.16  5027.00000    4972.40695   
103.18  5116.00000    4964.65672   
103.20  5086.00000    4958.96355   
103.22  5202.00000    4955.38125   
103.24  5070.00000    4953.72829   
103.26  5002.00000    4953.66779   
103.28  4945.00000    4954.72821   
103.30  4890.00000    4956.50755   
103.32  4959.00000    4958.94248   
103.34  4931.00000    4962.20789   
103.36  5065.00000    4966.37804   
103.38  4907.00000    4971.34915   
103.40  4966.00000    4976.81675   
103.42  4994.00000    4982.00862   
103.44  5043.00000    4985.74977   
103.46  5010.00000    4987.24597   
103.48  4979.00000    4986.54226   
103.50  4992.00000    4984.29732   
103.52  5031.00000    4981.56325   
103.54  5005.00000    4979.34084   
103.56  4969.00000    4978.07401   
103.58  5057.00000    4977.51237   
103.60  5043.00000    4977.09738   
103.62  5071.00000    4976.62685   
103.64  4944.00000    4976.55035   
103.66  5042.00000    4977.43599   
103.68  5088.00000    4979.20105   
103.70  4974.00000    4981.00398   
103.72  5037.00000    4981.81076   
103.74  5065.00000    4981.11966   
103.76  5110.00000    4979.26808   
103.78  4889.00000    4977.08659   
103.80  5045.00000    4975.31317   
103.82  5014.00000    4974.30348   
103.84  5099.00000    4974.14552   
103.86  5077.00000    4974.91750   
103.88  5021.00000    4976.79877   
103.90  5058.00000    4979.94605   
103.92  4993.00000    4984.24968   
103.94  5033.00000    4989.14197   
103.96  5129.00000    4993.64384   
103.98  5194.00000    4996.82851   
104.00  5103.00000    4998.49576   
104.02  5058.00000    4999.26676   
104.04  4980.00000    4999.81506   
104.06  5101.00000    5000.19425   
104.08  4984.00000    5000.03684   
104.10  5099.00000    4999.22196   
104.12  5027.00000    4998.13617   
104.14  5138.00000    4997.31560   
104.16  4943.00000    4997.10074   
104.18  5012.00000    4997.64702   
104.20  5102.00000    4999.06808   
104.22  5141.00000    5001.48262   
104.24  5053.00000    5004.95603   
104.26  5143.00000    5009.43948   
104.28  5067.00000    5014.76477   
104.30  5096.00000    5020.65794   
104.32  5011.00000    5026.73022   
104.34  5026.00000    5032.54438   
104.36  5130.00000    5037.84058   
104.38  5078.00000    5042.73113   
104.40  5137.00000    5047.58038   
104.42  5032.00000    5052.69585   
104.44  4948.00000    5058.20683   
104.46  4996.00000    5064.18405   
104.48  5086.00000    5070.69856   
104.50  4913.00000    5077.62030   
104.52  5070.00000    5084.41725   
104.54  5009.00000    5090.41143   
104.56  5045.00000    5095.41444   
104.58  5076.00000    5099.93580   
104.60  5031.00000    5104.68689   
104.62  4987.00000    5110.15096   
104.64  5079.00000    5116.55661   
104.66  5089.00000    5123.97538   
104.68  5061.00000    5132.36209   
104.70  5094.00000    5141.49045   
104.72  5076.00000    5150.86128   
104.74  4964.00000    5159.90740   
104.76  4992.00000    5168.52350   
104.78  5243.00000    5177.15111   
104.80  5079.00000    5186.23362   
104.82  5054.00000    5195.98474   
104.84  4994.00000    5206.52511   
104.86  4861.00000    5217.87789   
